# Supplementary material for: 1-(2-Oxoindolin-3-yl­idene)-4-[2-(tri­fluoro­meth­yl)phen­yl]thio­semicarbazide
Source: Acta Crystallogr Sect E Struct Rep Online. 2010 Aug 25;66(Pt 9):o2387. doi: 10.1107/S160053681003343X (PMC3007868; doi:10.1107/S160053681003343X)
Supplement: Supplementary file 2 [file e-66-o2387-Isup2.hkl]

#
# h,k,l, Fc-squared, Fo-squared, sigma(Fo-squared) and status flag
#
data_I
_shelx_title ' MR17N_1_0m in P2(1)/c'
_shelx_refln_list_code          4
_shelx_F_calc_maximum      196.49
_exptl_crystal_F_000       744.00
_reflns_d_resolution_high  0.8394
 
loop_
 _symmetry_equiv_pos_as_xyz
 'x, y, z'
 '-x, y+1/2, -z+1/2'
 '-x, -y, -z'
 'x, -y-1/2, z-1/2'
 
_cell_length_a     4.5214
_cell_length_b    16.6197
_cell_length_c    21.6111
_cell_angle_alpha  90.000
_cell_angle_beta   93.241
_cell_angle_gamma  90.000
 
_shelx_F_squared_multiplier     1.000
 
loop_
 _refln_index_h
 _refln_index_k
 _refln_index_l
 _refln_F_squared_calc
 _refln_F_squared_meas
 _refln_F_squared_sigma
 _refln_observed_status
   3   0   0       42.09       49.57     18.79 o
   4   0   0        5.58       11.59     19.59 o
   5   0   0        5.80       15.59     19.99 o
   1   1   0     1729.72     1640.23     29.89 o
   2   1   0     1022.40      893.44     50.77 o
   3   1   0      152.20      158.30     27.98 o
   4   1   0      445.11      413.66     31.00 o
   5   1   0       10.13       21.62     15.94 o
   1   2   0     1445.37     1702.23     18.90 o
   2   2   0      908.96      817.53     17.93 o
   3   2   0      337.19      303.23      9.89 o
   4   2   0      114.68      113.53      7.54 o
   5   2   0        5.42       19.94     16.93 o
   1   3   0     9300.51     9902.56     97.47 o
   2   3   0      846.06      846.64     13.40 o
   3   3   0       53.92       73.86      8.79 o
   4   3   0       76.91       67.50      8.99 o
   5   3   0        7.83       13.36      9.74 o
   0   4   0    16305.03    16606.11    276.05 o
   1   4   0        1.29       -0.55      1.60 o
   2   4   0     1782.31     1836.29     25.45 o
   3   4   0      132.54      130.95      6.33 o
   4   4   0       49.96       78.27     10.37 o
   5   4   0        0.46       11.15     13.28 o
   1   5   0      576.21      524.72      8.74 o
   2   5   0      571.89      573.04      8.83 o
   3   5   0      294.75      358.68      8.16 o
   4   5   0      121.14      123.78      8.84 o
   5   5   0        3.21       11.61      9.23 o
   0   6   0    14382.56    15695.48    219.06 o
   1   6   0      146.76       93.15      3.96 o
   2   6   0      161.97      138.34      6.60 o
   3   6   0       27.74       38.03      4.18 o
   4   6   0       25.37       28.29      5.99 o
   5   6   0       24.69       35.23     25.58 o
   1   7   0      246.94      247.47      7.06 o
   2   7   0     1583.19     1480.29     22.31 o
   3   7   0        1.25        1.68      3.69 o
   4   7   0       49.85       55.82      7.89 o
   5   7   0        3.79       -5.60      9.99 o
   0   8   0      268.30      167.35      9.51 o
   1   8   0        3.57        2.37      3.12 o
   2   8   0      139.68      112.77      5.43 o
   3   8   0      235.62      228.07      9.02 o
   4   8   0      218.77      220.96     13.99 o
   1   9   0     1482.68     1575.44     29.06 o
   2   9   0     1107.83     1209.88     19.94 o
   3   9   0       45.82       40.96      5.46 o
   4   9   0       12.02        4.76      7.68 o
   0  10   0      647.96      754.34     20.98 o
   1  10   0      272.90      260.82     14.37 o
   2  10   0       20.72       16.30      5.85 o
   3  10   0      108.57       95.67     11.94 o
   4  10   0       10.64       12.39     13.19 o
   1  11   0        0.29       -5.66      3.78 o
   2  11   0      253.13      277.88     17.30 o
   3  11   0       66.82       72.12      8.68 o
   4  11   0       64.78       43.95     10.73 o
   0  12   0     1084.18     1058.45     28.13 o
   1  12   0      165.50      147.37      8.75 o
   2  12   0       64.09       74.59      9.26 o
   3  12   0      176.82      154.51     19.55 o
   4  12   0        6.23        7.13      7.68 o
   1  13   0      503.46      525.91     16.45 o
   2  13   0      618.64      588.40     18.11 o
   3  13   0        8.67        7.33      6.92 o
   4  13   0        0.75       -7.90      6.98 o
   0  14   0      557.12      600.81     33.78 o
   1  14   0      338.81      325.37     13.48 o
   2  14   0      516.27      491.92     15.49 o
   3  14   0        3.07       -0.46      8.75 o
   1  15   0       68.12       70.38      7.91 o
   2  15   0      465.43      554.20     16.50 o
   3  15   0       16.36       12.34      8.15 o
   0  16   0      788.15      889.92     35.28 o
   1  16   0       54.77       61.84      9.57 o
   2  16   0      160.09      159.75     11.14 o
   3  16   0        9.87        1.43     10.61 o
   1  17   0       21.36       10.47      8.48 o
   2  17   0       52.15       41.57      9.08 o
   0  18   0       82.19       58.55     14.57 o
   1  18   0       10.40        7.46      7.67 o
   2  18   0        4.71        4.34      8.75 o
   1  19   0       10.59       10.67      8.46 o
  -5   1   1        3.40       16.85     15.97 o
  -4   1   1        0.01      -11.84     11.10 o
  -3   1   1       21.41        6.00     13.59 o
  -1   1   1    10750.02    10551.36    204.65 o
   1   1   1     1014.41     1186.52     20.95 o
   2   1   1      541.47      473.51     10.72 o
   3   1   1      316.11      301.62     11.13 o
   4   1   1        0.80       -0.81      3.64 o
   5   1   1       12.38       25.01     17.67 o
  -5   2   1        4.23       13.76     20.59 o
  -4   2   1       20.15       21.79      4.79 o
  -3   2   1       55.51       77.00      7.41 o
  -2   2   1     1042.93     1193.48     24.23 o
  -1   2   1     3116.48     2866.90     32.01 o
   0   2   1     3214.74     3098.15     31.20 o
   1   2   1      933.12      848.59     10.20 o
   2   2   1      489.32      502.50     12.50 o
   3   2   1       33.18       29.65      4.20 o
   4   2   1       49.77       46.60     12.57 o
   5   2   1        0.70        8.95     14.97 o
  -5   3   1        0.79       11.56     10.65 o
  -4   3   1        0.01        8.85      6.28 o
  -3   3   1       56.31       46.98      4.53 o
  -2   3   1      193.12      251.20      5.18 o
  -1   3   1     3162.91     3262.49     33.26 o
   0   3   1    13608.77    13682.16    126.02 o
   1   3   1      375.24      411.46      6.49 o
   2   3   1        7.88        9.94      2.05 o
   3   3   1      283.55      306.34     11.10 o
   4   3   1        4.64        1.16      5.66 o
   5   3   1        2.90       -3.04      6.98 o
  -5   4   1        4.69       12.38     13.00 o
  -4   4   1      109.76      112.06     30.98 o
  -3   4   1       93.16       81.47      4.28 o
  -2   4   1     1269.75     1425.63     19.41 o
  -1   4   1      146.78       95.11      3.00 o
   0   4   1      333.18      402.97      6.05 o
   1   4   1      151.89      219.93      4.33 o
   2   4   1       26.56       33.34      2.66 o
   3   4   1      231.18      196.09      8.97 o
   4   4   1       10.30       15.11      7.90 o
   5   4   1       11.11       22.80     15.74 o
  -5   5   1        0.05       22.93     24.78 o
  -4   5   1      161.95      167.10     16.96 o
  -3   5   1       21.05       21.05      3.28 o
  -2   5   1      379.37      327.48      6.62 o
  -1   5   1      159.94      154.24      4.01 o
   0   5   1     1975.88     1850.97     19.84 o
   1   5   1     2042.60     1867.04     19.31 o
   2   5   1       64.09       49.20      3.26 o
   3   5   1       35.20       47.13      4.16 o
   4   5   1      120.01      145.51     20.39 o
   5   5   1       10.11       16.13     10.02 o
  -5   6   1        9.24        9.59     11.99 o
  -4   6   1      118.41      117.59      8.94 o
  -3   6   1        2.41       -1.60      2.93 o
  -2   6   1      315.68      339.80      8.06 o
  -1   6   1     1008.38      998.86     13.45 o
   0   6   1      453.40      449.72      7.40 o
   1   6   1      585.22      566.50     10.05 o
   2   6   1        0.00       -3.33      2.22 o
   3   6   1       10.39       11.46      3.23 o
   4   6   1        3.22        1.91      6.71 o
   5   6   1       11.41       14.72     14.21 o
  -5   7   1        0.31        5.20     11.19 o
  -4   7   1       40.90       39.69      7.02 o
  -3   7   1      174.42      170.71      7.96 o
  -2   7   1      196.11      173.50      5.50 o
  -1   7   1     4157.91     4521.04     55.43 o
   0   7   1      583.88      494.76      9.34 o
   1   7   1     2592.36     2340.29     31.05 o
   2   7   1      520.58      508.94     12.58 o
   3   7   1      158.94      163.26      7.26 o
   4   7   1       51.64       38.82      7.90 o
   5   7   1       23.47       38.01     12.87 o
  -4   8   1       86.55       94.69     10.14 o
  -3   8   1       57.53       73.83      6.01 o
  -2   8   1       69.86       84.15      7.00 o
  -1   8   1        5.56       -4.29      2.93 o
   0   8   1        0.40        3.56      3.29 o
   1   8   1     1076.28     1067.78     18.90 o
   2   8   1       10.11        7.56      2.83 o
   3   8   1       23.03       15.00      4.23 o
   4   8   1        3.32       -7.62      6.82 o
  -4   9   1        0.04       -2.47     14.59 o
  -3   9   1        3.61        3.32      5.02 o
  -2   9   1      424.95      412.19     10.10 o
  -1   9   1        5.99       -2.63      3.58 o
   0   9   1      118.75      207.22      9.41 o
   1   9   1      167.07      136.09      7.88 o
   2   9   1      761.91      746.81     14.47 o
   3   9   1      105.26      112.43      7.85 o
   4   9   1        4.34        0.60      7.40 o
  -4  10   1       82.54       95.35     18.42 o
  -3  10   1      109.05      143.10     10.44 o
  -2  10   1      130.62      134.14      7.13 o
  -1  10   1      118.09      125.51      7.29 o
   0  10   1       85.71       94.64      7.24 o
   1  10   1      488.52      506.88     17.94 o
   2  10   1       86.91       99.78     10.79 o
   3  10   1      167.65      180.84     11.62 o
   4  10   1        6.04        1.23      7.90 o
  -4  11   1        0.46        6.38      8.10 o
  -3  11   1        5.34        3.86      5.67 o
  -2  11   1       56.33       58.64      6.82 o
  -1  11   1        6.74        5.05      4.18 o
   0  11   1      308.98      344.85     11.10 o
   1  11   1       43.38       42.87      5.92 o
   2  11   1       38.57       36.14      5.15 o
   3  11   1       17.42       11.72      8.83 o
   4  11   1        5.33       11.49      9.18 o
  -4  12   1       41.21       60.70     10.30 o
  -3  12   1        3.13        2.34      5.29 o
  -2  12   1       20.11        4.05      6.20 o
  -1  12   1       17.77       20.82      4.94 o
   0  12   1       14.38        9.94      4.72 o
   1  12   1       28.94       31.17      5.91 o
   2  12   1      288.07      325.21     18.81 o
   3  12   1        9.86        5.89     10.01 o
   4  12   1        8.36        9.96      9.47 o
  -4  13   1        6.73        9.37      7.92 o
  -3  13   1       51.65       56.31     10.20 o
  -2  13   1        5.44        1.99      5.87 o
  -1  13   1      269.71      340.86     12.66 o
   0  13   1      285.32      314.28     12.20 o
   1  13   1      107.05       98.66      8.79 o
   2  13   1       73.16       79.23      8.12 o
   3  13   1        6.72        5.04     16.59 o
   4  13   1        3.72       13.81     10.07 o
  -3  14   1        1.04       -2.98      7.08 o
  -2  14   1      138.21       93.46      8.25 o
  -1  14   1       38.48       31.40      6.63 o
   0  14   1      276.67      307.05     12.90 o
   1  14   1      109.11      105.59     10.24 o
   2  14   1        1.59       10.10      5.88 o
   3  14   1        8.14       -4.24      8.42 o
  -3  15   1       15.69       21.18      8.61 o
  -2  15   1        0.78        2.47      5.29 o
  -1  15   1       45.32       31.72      7.41 o
   0  15   1       81.34       73.28      9.41 o
   1  15   1      212.36      217.38     11.92 o
   2  15   1       53.93       76.16      8.02 o
   3  15   1       21.48       41.92      9.69 o
  -3  16   1        4.80       13.55     16.39 o
  -2  16   1        0.60       -8.20      7.39 o
  -1  16   1      220.47      214.80     14.39 o
   0  16   1      436.93      464.04     18.27 o
   1  16   1       36.64       27.88      6.84 o
   2  16   1       95.73       96.11     10.80 o
   3  16   1       12.63        5.42      8.96 o
  -2  17   1        0.25       -5.17      7.60 o
  -1  17   1      360.61      391.05     18.31 o
   0  17   1       26.46       35.23      9.42 o
   1  17   1       10.76       10.76      6.73 o
   2  17   1       80.82       73.58     18.06 o
  -2  18   1       14.30        8.89      8.76 o
  -1  18   1        0.29       -1.69      7.54 o
   0  18   1       71.27       80.67     10.79 o
   1  18   1       75.72       72.49     10.45 o
   2  18   1        0.80        0.37      7.64 o
  -1  19   1        0.01        4.56      7.99 o
   0  19   1       22.95       10.76      7.50 o
   1  19   1       27.70       23.58      9.17 o
  -5   0   2       10.33       32.38     24.38 o
  -4   0   2      162.18      283.02     42.77 o
  -1   0   2    10494.98    10752.23    208.32 o
   1   0   2     2038.46     1725.65     32.13 o
   2   0   2      702.02      673.98     44.37 o
   3   0   2      415.20      389.76     37.98 o
   4   0   2      363.77      399.75     44.77 o
   5   0   2       11.36       33.18     25.98 o
  -5   1   2        7.26       13.12     14.70 o
  -4   1   2       34.43       43.66      4.95 o
  -3   1   2       15.29       14.79      4.40 o
  -2   1   2     2207.24     2188.10     44.38 o
  -1   1   2     1003.70      877.16     11.79 o
   0   1   2     4375.47     4156.29     39.91 o
   1   1   2    22856.45    22845.51    257.68 o
   2   1   2      159.60      171.87      6.01 o
   3   1   2      103.30       98.57      5.73 o
   4   1   2       20.71       24.31      5.73 o
   5   1   2       20.07       38.15     18.47 o
  -5   2   2      100.36      119.47     28.38 o
  -4   2   2       44.43       61.17     12.39 o
  -3   2   2      998.72     1058.72     24.17 o
  -2   2   2      743.01      894.88     21.06 o
  -1   2   2    11590.36    11627.75    106.72 o
   0   2   2      294.61      279.19      4.24 o
   1   2   2     1475.28     1679.02     17.82 o
   2   2   2      249.16      273.25      6.75 o
   3   2   2       44.75       74.37      5.68 o
   4   2   2      184.18      172.14     12.44 o
   5   2   2       13.14       18.32     12.89 o
  -5   3   2       71.35       86.37     12.16 o
  -4   3   2      270.75      276.24     15.34 o
  -3   3   2       15.88       20.75      4.19 o
  -2   3   2      105.25      151.79      5.29 o
  -1   3   2     5143.67     5263.29     45.95 o
   0   3   2      301.24      354.35      5.54 o
   1   3   2      633.12      568.34      7.07 o
   2   3   2      204.11      232.02      8.01 o
   3   3   2      115.39      142.80      6.69 o
   4   3   2        2.18        2.61      6.66 o
   5   3   2       16.71       13.90      8.89 o
  -5   4   2       42.80       49.90     17.99 o
  -4   4   2        5.26        3.56      6.94 o
  -3   4   2      600.15      589.94     13.22 o
  -2   4   2      135.32      117.76      4.73 o
  -1   4   2      277.41      227.88      3.93 o
   0   4   2     1254.62     1377.93     15.04 o
   1   4   2     2278.28     1995.43     21.14 o
   2   4   2        0.41       -2.37      1.58 o
   3   4   2       99.13       93.79      4.87 o
   4   4   2      110.89      102.87      7.12 o
   5   4   2        4.00       16.76      8.94 o
  -5   5   2       28.86       34.31     30.98 o
  -4   5   2      241.40      232.96     13.26 o
  -3   5   2       27.18       42.11      3.99 o
  -2   5   2      862.30      981.23     13.85 o
  -1   5   2        0.43       -2.28      1.52 o
   0   5   2     2987.25     2967.05     30.02 o
   1   5   2      476.13      507.83      7.67 o
   2   5   2      262.99      202.08      5.41 o
   3   5   2       29.55       41.60      4.06 o
   4   5   2       20.63       30.61      7.30 o
   5   5   2       39.52       58.38     11.29 o
  -5   6   2        0.07       12.39     12.39 o
  -4   6   2        0.04        3.12      8.60 o
  -3   6   2      431.43      406.43     10.44 o
  -2   6   2      562.13      517.52     16.25 o
  -1   6   2      439.67      365.09      6.21 o
   0   6   2       41.69        8.57      2.26 o
   1   6   2       16.72       50.78      3.05 o
   2   6   2       91.64       73.01      4.44 o
   3   6   2      108.56       98.16      6.00 o
   4   6   2      415.24      476.91     24.21 o
   5   6   2       12.28       24.57     15.12 o
  -5   7   2       36.92       41.97     14.39 o
  -4   7   2      104.07      102.42      7.80 o
  -3   7   2       13.14       12.39      4.01 o
  -2   7   2       42.61       20.90      4.07 o
  -1   7   2      931.13      780.21     11.78 o
   0   7   2     1140.71     1148.04     21.73 o
   1   7   2     1664.18     1718.90     25.22 o
   2   7   2       19.18       24.75      3.17 o
   3   7   2       55.35       75.55      5.47 o
   4   7   2       28.30       35.21      7.12 o
  -4   8   2       54.59       49.12      7.08 o
  -3   8   2      129.16      143.80      7.68 o
  -2   8   2      394.63      428.69      9.48 o
  -1   8   2      142.23      181.66      7.19 o
   0   8   2      450.66      540.00     13.68 o
   1   8   2     1483.59     1301.40     21.96 o
   2   8   2      194.16      166.56      6.49 o
   3   8   2      471.89      491.35     12.97 o
   4   8   2       21.02       15.51      7.36 o
  -4   9   2       48.24       43.64      7.66 o
  -3   9   2        1.74       -0.98      3.76 o
  -2   9   2      135.74      150.15      6.82 o
  -1   9   2       83.19      130.20      6.47 o
   0   9   2      101.61      110.99      7.26 o
   1   9   2      328.60      311.99     10.82 o
   2   9   2      766.13      751.51     14.59 o
   3   9   2      179.34      182.84     10.48 o
   4   9   2        3.34       -2.36      6.92 o
  -4  10   2        0.13        5.77      8.34 o
  -3  10   2       76.14       87.70     12.85 o
  -2  10   2      620.35      631.51     13.40 o
  -1  10   2      124.07       97.59      6.19 o
   0  10   2     1126.07     1026.46     22.28 o
   1  10   2       10.80        6.70      4.51 o
   2  10   2       68.82       77.56      6.09 o
   3  10   2      153.54      162.90     10.92 o
   4  10   2       70.53       68.31     11.21 o
  -4  11   2       41.76       57.35     11.73 o
  -3  11   2       46.93       36.35      6.34 o
  -2  11   2     1007.98      993.71     18.52 o
  -1  11   2       20.73       11.32      4.07 o
   0  11   2      387.96      343.23     12.22 o
   1  11   2       65.96       74.00      7.08 o
   2  11   2        0.23       -2.76      4.24 o
   3  11   2        4.41        6.98      6.20 o
   4  11   2       20.66       16.60      9.18 o
  -4  12   2        0.09        5.13      9.60 o
  -3  12   2      137.61      143.40     10.13 o
  -2  12   2        4.44       10.94      5.71 o
  -1  12   2        2.96        0.32      4.61 o
   0  12   2      366.60      397.77     13.89 o
   1  12   2      579.96      599.09     17.08 o
   2  12   2      239.99      236.95     11.32 o
   3  12   2       95.80       81.87      9.87 o
   4  12   2       45.17       19.79     11.02 o
  -4  13   2       82.59       74.33     13.84 o
  -3  13   2       11.73        4.87      6.13 o
  -2  13   2      109.83       72.21      8.58 o
  -1  13   2     1346.19     1356.16     29.37 o
   0  13   2      272.06      328.23     14.51 o
   1  13   2        1.27       -3.85      4.63 o
   2  13   2       87.14       92.42      8.58 o
   3  13   2       48.08       46.63     11.21 o
   4  13   2        2.50       11.78     10.01 o
  -3  14   2       15.89       17.59      9.68 o
  -2  14   2      358.40      331.15     14.69 o
  -1  14   2     1507.27     1640.69     35.25 o
   0  14   2       26.21       38.08      6.21 o
   1  14   2      147.41      139.76     10.58 o
   2  14   2       86.18       67.35      8.25 o
   3  14   2      122.13      149.99     16.79 o
  -3  15   2       49.19       36.62     22.99 o
  -2  15   2       13.41       35.45      7.21 o
  -1  15   2      146.86      122.79     11.08 o
   0  15   2      304.21      361.38     13.95 o
   1  15   2        2.62       -0.43      5.80 o
   2  15   2      192.25      193.99     12.40 o
   3  15   2        0.12        3.30      9.16 o
  -3  16   2       22.29       33.66     12.43 o
  -2  16   2       92.97      105.37     10.39 o
  -1  16   2       11.88       -0.22      5.89 o
   0  16   2       83.32       95.49     21.33 o
   1  16   2        3.84       -1.16      5.55 o
   2  16   2       51.20       45.23     13.49 o
   3  16   2       83.22       78.25     15.52 o
  -2  17   2       32.70       50.79     10.66 o
  -1  17   2      310.23      288.88     16.37 o
   0  17   2      122.13      169.66     13.47 o
   1  17   2      124.03      114.88     10.41 o
   2  17   2      116.84      116.83     11.82 o
  -2  18   2        0.01        6.00      8.90 o
  -1  18   2       40.93       43.97      9.41 o
   0  18   2        7.85      -10.38      7.28 o
   1  18   2        0.27       -9.57      6.38 o
   2  18   2       83.30       76.90     10.91 o
  -1  19   2      100.78      131.11     15.75 o
   0  19   2        1.85       -3.06      6.74 o
   1  19   2       34.69       30.54      8.43 o
  -5   1   3       11.82       50.07     18.10 o
  -4   1   3       64.05       85.09     10.47 o
  -3   1   3       34.10       22.20      6.80 o
  -2   1   3      119.57       88.73      4.33 o
  -1   1   3      424.70      501.27      6.78 o
   0   1   3     9206.17     8862.63     81.97 o
   1   1   3       14.80        6.63      1.19 o
   2   1   3      375.23      397.21     10.08 o
   3   1   3        3.98        6.52      2.82 o
   4   1   3       10.08        1.52      3.12 o
   5   1   3       14.92       38.41     17.50 o
  -5   2   3       11.95       17.01      8.06 o
  -4   2   3       51.69       40.00      7.84 o
  -3   2   3      246.44      255.22     17.86 o
  -2   2   3      823.40      753.96     12.65 o
  -1   2   3      313.57      350.70      5.10 o
   0   2   3      387.30      304.04      4.51 o
   1   2   3    13128.59    13066.13    120.65 o
   2   2   3       53.56       76.03      3.94 o
   3   2   3       14.28       13.93      2.47 o
   4   2   3       67.49       75.69      9.12 o
   5   2   3        2.84        0.48     11.80 o
  -5   3   3        8.09       12.43     22.99 o
  -4   3   3       34.94       41.33     12.39 o
  -3   3   3      181.87      165.63      5.26 o
  -2   3   3      904.00      855.20     14.02 o
  -1   3   3      629.43      652.97      8.44 o
   0   3   3     1271.22     1280.15     14.75 o
   1   3   3      855.28      806.83      9.59 o
   2   3   3      742.91      737.82     12.28 o
   3   3   3       62.53       52.35      3.68 o
   4   3   3        5.12        4.61      3.65 o
   5   3   3        0.50       12.47     11.61 o
  -5   4   3       27.52       39.16     20.59 o
  -4   4   3       14.59       15.28      4.87 o
  -3   4   3      415.92      423.45      9.48 o
  -2   4   3      528.35      436.99      7.67 o
  -1   4   3      858.12     1049.90     18.49 o
   0   4   3      217.19      155.26      4.18 o
   1   4   3      529.11      522.01      7.58 o
   2   4   3     1120.22     1060.26     14.62 o
   3   4   3        0.00       -2.68      2.61 o
   4   4   3        6.35        8.09      4.76 o
   5   4   3       30.25       33.19     13.57 o
  -5   5   3        3.14       11.19     10.79 o
  -4   5   3        0.01       -7.42      5.16 o
  -3   5   3      342.77      330.98      7.84 o
  -2   5   3       17.38       13.72      2.31 o
  -1   5   3      108.13      185.67      4.71 o
   0   5   3     1143.79     1079.42     18.58 o
   1   5   3     3867.54     3670.75     37.58 o
   2   5   3      816.36      904.54     17.65 o
   3   5   3        3.10        3.87      3.04 o
   4   5   3       20.37       20.23      5.28 o
   5   5   3        0.85       15.24      9.27 o
  -5   6   3        0.26       -7.20     11.19 o
  -4   6   3       15.69       18.52      7.98 o
  -3   6   3      405.04      383.91      9.51 o
  -2   6   3     1613.06     1616.41     20.41 o
  -1   6   3      513.66      537.02      9.38 o
   0   6   3     1516.80     1694.46     32.01 o
   1   6   3       38.17       52.10      3.30 o
   2   6   3      264.54      254.15      5.96 o
   3   6   3        2.10        3.60      3.60 o
   4   6   3        5.66        3.51      5.82 o
   5   6   3       87.70      106.64     14.77 o
  -5   7   3       13.97       -6.40     10.79 o
  -4   7   3       65.87       56.98      7.83 o
  -3   7   3      112.10      122.04      5.24 o
  -2   7   3       57.14       64.41      3.36 o
  -1   7   3     1010.20      889.29     16.18 o
   0   7   3      796.82      728.64     15.84 o
   1   7   3     1788.24     1582.41     23.84 o
   2   7   3       80.81       70.24      3.77 o
   3   7   3       19.80       18.02      3.39 o
   4   7   3        0.14        2.37      6.67 o
  -4   8   3        5.20        6.22      7.49 o
  -3   8   3      287.84      309.39      9.99 o
  -2   8   3       92.00      126.35      5.72 o
  -1   8   3      708.31      654.08     15.51 o
   0   8   3     1933.91     2054.78     35.17 o
   1   8   3     1876.31     1883.11     33.29 o
   2   8   3       56.23       75.30      4.84 o
   3   8   3       59.61       62.65      9.23 o
   4   8   3       57.90       54.53      8.96 o
  -4   9   3      110.55      134.60     13.65 o
  -3   9   3       89.26       81.56      6.16 o
  -2   9   3        0.27       -3.75      3.04 o
  -1   9   3       12.58       -9.17      6.12 o
   0   9   3        0.00        0.12      3.78 o
   1   9   3      581.10      491.77     13.60 o
   2   9   3      327.50      333.52     10.77 o
   3   9   3      109.88       95.58     14.05 o
   4   9   3       32.14       32.79     19.39 o
  -4  10   3       11.69        9.09      8.71 o
  -3  10   3      408.99      405.95     16.16 o
  -2  10   3      100.56      115.77      6.08 o
  -1  10   3       11.46        2.06      3.88 o
   0  10   3        2.45       -2.78      3.89 o
   1  10   3      821.49      884.59     20.19 o
   2  10   3       56.80       45.51      5.81 o
   3  10   3      127.59      142.45     10.20 o
   4  10   3        7.48        0.34      7.99 o
  -4  11   3        2.32       -8.36      8.34 o
  -3  11   3        3.48        0.70      5.67 o
  -2  11   3      212.87      251.28     11.18 o
  -1  11   3      500.76      515.24     13.68 o
   0  11   3        0.87       -0.27      4.04 o
   1  11   3      473.98      468.37     14.48 o
   2  11   3       15.70       26.68      8.31 o
   3  11   3        4.30       -1.42      5.97 o
   4  11   3       13.56       12.41      8.87 o
  -4  12   3        3.16       -4.97      8.93 o
  -3  12   3      273.99      278.03     14.82 o
  -2  12   3      174.09      184.97     11.72 o
  -1  12   3       38.77       34.76      5.42 o
   0  12   3      228.12      303.98     12.79 o
   1  12   3        1.87       -2.80      4.79 o
   2  12   3        4.42       -5.51      5.48 o
   3  12   3       30.03       15.98      6.99 o
   4  12   3       10.36        3.46      9.28 o
  -4  13   3        1.60        4.89      9.88 o
  -3  13   3        3.74        5.52      8.62 o
  -2  13   3       13.07       13.51      5.94 o
  -1  13   3       46.41       30.31      6.00 o
   0  13   3      149.40      150.51     10.35 o
   1  13   3      358.38      329.96     13.60 o
   2  13   3        4.82       -3.26      5.15 o
   3  13   3       18.19       18.90     14.59 o
  -3  14   3        8.87        5.92      9.18 o
  -2  14   3        0.72       -7.41      4.94 o
  -1  14   3      402.41      474.57     16.85 o
   0  14   3      323.77      264.92     13.68 o
   1  14   3       74.35       52.40      7.76 o
   2  14   3       26.10       13.54      6.26 o
   3  14   3       29.78       40.41     11.73 o
  -3  15   3        1.60       -1.24      9.03 o
  -2  15   3       22.56       29.10      7.01 o
  -1  15   3       56.72       63.66      8.62 o
   0  15   3      281.14      285.45     13.27 o
   1  15   3       11.41       10.60      6.37 o
   2  15   3       75.33       90.84      9.29 o
   3  15   3       12.44       -2.45     10.03 o
  -3  16   3       13.43       30.88     12.14 o
  -2  16   3      106.91       89.50     11.92 o
  -1  16   3      195.01      199.46     13.45 o
   0  16   3      152.42      193.02     11.85 o
   1  16   3      170.64      214.03     13.73 o
   2  16   3       95.64       93.89     12.18 o
   3  16   3        5.97        5.60     11.02 o
  -2  17   3       57.71       42.89     10.69 o
  -1  17   3       79.15       98.62     13.50 o
   0  17   3       36.25       24.50      7.63 o
   1  17   3        0.15        1.18      5.94 o
   2  17   3      119.92       97.89     12.87 o
  -2  18   3        4.06        3.09      8.79 o
  -1  18   3      139.35      138.61     12.64 o
   0  18   3       66.11       50.25      8.89 o
   1  18   3       36.96       19.13      7.36 o
   2  18   3       22.30       13.55      8.32 o
  -1  19   3        1.09        6.75      8.36 o
   0  19   3        1.10        7.29      7.32 o
   1  19   3       14.54        7.02      7.90 o
  -5   0   4       12.25       20.39     24.38 o
  -4   0   4       33.17       58.74      5.80 o
  -3   0   4       10.04        8.94      3.52 o
  -2   0   4     1748.42     1771.35     37.59 o
  -1   0   4     5525.57     5109.71     71.90 o
   0   0   4       62.95       75.16      5.78 o
   1   0   4     8179.07     7892.78     99.31 o
   2   0   4      116.87       90.14      5.58 o
   3   0   4      106.48       83.87      6.03 o
   4   0   4       98.46       72.93      9.06 o
   5   0   4       14.45       30.38     24.78 o
  -5   1   4      103.17      142.60     25.58 o
  -4   1   4      114.43      111.95      6.79 o
  -3   1   4      643.32      668.02     12.06 o
  -2   1   4     1024.85     1070.68     17.28 o
  -1   1   4       11.06       14.29      1.59 o
   0   1   4     5017.85     5013.48     47.39 o
   1   1   4    10411.93    10471.31     92.70 o
   2   1   4      448.70      447.51      8.59 o
   3   1   4      354.39      373.11      8.26 o
   4   1   4        7.53        9.86      4.18 o
   5   1   4       65.59       65.09     22.31 o
  -5   2   4       61.16       78.90     11.83 o
  -4   2   4       14.34        4.09     13.99 o
  -3   2   4      140.77      129.13      6.87 o
  -2   2   4       11.69       20.61      2.63 o
  -1   2   4      928.34      837.67     10.15 o
   0   2   4      297.98      258.38      4.69 o
   1   2   4    38608.59    38682.19    345.19 o
   2   2   4       17.86       29.56      2.86 o
   3   2   4        6.05        1.49      2.44 o
   4   2   4      115.12      139.68     13.79 o
   5   2   4       66.82       82.67     12.61 o
  -5   3   4        0.47       15.99     10.19 o
  -4   3   4       74.01       76.59     12.19 o
  -3   3   4      129.75      126.65      5.43 o
  -2   3   4      169.75      231.14      5.77 o
  -1   3   4     5546.45     5620.25     53.33 o
   0   3   4     3902.37     3731.53     37.49 o
   1   3   4      919.19      894.58     10.67 o
   2   3   4      206.36      154.29      5.12 o
   3   3   4      372.43      372.31      8.93 o
   4   3   4       13.35       15.43      5.04 o
   5   3   4       76.55       96.97     12.71 o
  -5   4   4        0.55       14.59     16.39 o
  -4   4   4       18.53       15.97      4.91 o
  -3   4   4      101.38      100.10      5.33 o
  -2   4   4       64.55       77.95      3.51 o
  -1   4   4      217.37      320.53      6.87 o
   0   4   4        0.92        0.72      1.76 o
   1   4   4     6383.77     6742.69     66.09 o
   2   4   4     1477.97     1557.94     19.69 o
   3   4   4      275.41      288.03      8.25 o
   4   4   4        0.02        1.44      4.50 o
   5   4   4        4.38       15.62     13.47 o
  -5   5   4        3.93       13.59     11.59 o
  -4   5   4       27.06       16.73      5.58 o
  -3   5   4        8.43        8.54      3.18 o
  -2   5   4       10.47       -3.31      2.21 o
  -1   5   4     1015.12      962.72     14.74 o
   0   5   4        1.46        4.57      2.02 o
   1   5   4     1262.30     1247.25     16.77 o
   2   5   4     2104.87     2282.11     30.06 o
   3   5   4      218.08      227.50     12.48 o
   4   5   4       39.42       37.49     10.91 o
   5   5   4       40.69       29.74     20.29 o
  -5   6   4       73.62       41.17     13.99 o
  -4   6   4        0.05        3.01      6.46 o
  -3   6   4      822.40      865.92     16.85 o
  -2   6   4     1397.00     1405.65     19.92 o
  -1   6   4     2465.46     2216.06     29.36 o
   0   6   4     2180.58     2357.22     26.94 o
   1   6   4     1841.52     1620.25     23.38 o
   2   6   4      203.57      210.77      5.94 o
   3   6   4        3.62       -0.80      3.37 o
   4   6   4       38.25       44.44      7.00 o
   5   6   4       22.90       23.54     17.25 o
  -5   7   4        3.49        0.80     13.19 o
  -4   7   4       10.62        7.65      6.45 o
  -3   7   4      779.04      834.12     19.02 o
  -2   7   4        0.01       -2.30      2.29 o
  -1   7   4     2326.90     2479.95     36.14 o
   0   7   4      744.97      762.66     16.64 o
   1   7   4       87.02       83.77      5.22 o
   2   7   4      888.25      900.31     16.18 o
   3   7   4      258.27      254.62     10.98 o
   4   7   4        0.66        2.83      6.09 o
  -4   8   4       18.76       14.44      7.57 o
  -3   8   4       28.28        8.09      5.94 o
  -2   8   4        3.27       -2.77      2.89 o
  -1   8   4        3.60        1.15      3.59 o
   0   8   4      234.99      339.85     10.93 o
   1   8   4     1987.60     2310.08     36.69 o
   2   8   4      120.64      118.00      6.29 o
   3   8   4        0.40       -1.38      3.60 o
   4   8   4       35.52       40.51      9.08 o
  -4   9   4        1.18       -1.24      7.45 o
  -3   9   4      186.96      183.84     11.08 o
  -2   9   4       52.63       43.08      5.17 o
  -1   9   4     3228.70     3326.29     73.16 o
   0   9   4     1684.66     1716.11     33.76 o
   1   9   4        0.11       -2.71      3.71 o
   2   9   4       20.00       19.31      6.12 o
   3   9   4       32.43       27.51      5.92 o
   4   9   4       35.68       30.98      9.33 o
  -4  10   4        1.99      -11.42      7.62 o
  -3  10   4       35.14       24.89      6.59 o
  -2  10   4     1232.39     1231.86     25.14 o
  -1  10   4       94.98       80.78      6.95 o
   0  10   4        0.82       -5.37      3.58 o
   1  10   4      983.57      871.97     25.41 o
   2  10   4        0.29       -1.46      3.98 o
   3  10   4        8.48        5.93      5.55 o
   4  10   4       50.55       54.80     10.75 o
  -4  11   4        0.79        7.53     17.19 o
  -3  11   4       76.76       82.29      9.35 o
  -2  11   4       28.15       27.02      5.57 o
  -1  11   4      401.99      457.52     14.46 o
   0  11   4       68.05       94.28      7.71 o
   1  11   4      251.89      242.78     11.29 o
   2  11   4      350.91      374.24     12.84 o
   3  11   4      354.74      354.18     16.87 o
   4  11   4       20.35       14.04      9.56 o
  -4  12   4        0.46        4.00      9.28 o
  -3  12   4      157.98      160.94     15.58 o
  -2  12   4       31.25       23.26      5.81 o
  -1  12   4      233.72      222.34     10.57 o
   0  12   4       85.73       73.82      7.52 o
   1  12   4       10.70        4.29      4.78 o
   2  12   4       71.06       60.15      7.11 o
   3  12   4       48.95       50.64      8.58 o
   4  12   4        0.21       -7.96      8.64 o
  -4  13   4       21.43        1.15      9.89 o
  -3  13   4       17.45       11.64      9.18 o
  -2  13   4      145.38      155.18     10.51 o
  -1  13   4      470.66      479.48     17.53 o
   0  13   4       36.28       64.28      7.89 o
   1  13   4       15.40       14.57      5.52 o
   2  13   4      294.94      332.10     18.83 o
   3  13   4      245.86      309.16     42.37 o
  -3  14   4       39.83       41.37     11.02 o
  -2  14   4       57.51       55.63      8.18 o
  -1  14   4      265.78      297.77     13.25 o
   0  14   4       97.64      105.23     11.42 o
   1  14   4      136.45      149.82     10.75 o
   2  14   4       61.40       68.53      8.51 o
   3  14   4       11.38        9.87      9.30 o
  -3  15   4       57.67       50.70     12.68 o
  -2  15   4       75.18       73.45      8.97 o
  -1  15   4      516.08      547.97     17.14 o
   0  15   4       10.19        5.76      5.93 o
   1  15   4       33.56       33.74      7.52 o
   2  15   4        5.75        8.36      9.81 o
   3  15   4      105.34       82.35     14.67 o
  -3  16   4        0.36        2.86     10.45 o
  -2  16   4        8.29        5.81      8.17 o
  -1  16   4      454.73      420.73     15.89 o
   0  16   4      128.96       94.35      9.03 o
   1  16   4       17.64       15.45      7.21 o
   2  16   4       16.12        6.85      8.66 o
   3  16   4       66.81       78.81     15.40 o
  -2  17   4       30.65       28.88     10.02 o
  -1  17   4        2.51        5.86      6.72 o
   0  17   4        4.27        3.43      6.12 o
   1  17   4       33.52       35.09     11.52 o
   2  17   4        0.71        6.21      8.15 o
  -2  18   4       16.44       20.63     16.43 o
  -1  18   4        1.53        7.94      7.57 o
   0  18   4       31.40       31.36      9.14 o
   1  18   4       20.78       27.84      7.70 o
   2  18   4        0.37       -6.76      8.22 o
  -1  19   4       96.62      107.74     17.66 o
   0  19   4        3.38        0.34      7.03 o
   1  19   4       12.59       23.82      8.54 o
  -5   1   5       83.69      130.86     25.10 o
  -4   1   5        5.27        2.21      3.92 o
  -3   1   5      179.81      183.15      6.11 o
  -2   1   5      802.74      707.27     13.03 o
  -1   1   5     1496.59     1271.00     14.96 o
   0   1   5     2991.89     2727.60     26.35 o
   1   1   5      559.54      568.21      9.88 o
   2   1   5       27.04       38.53      3.64 o
   3   1   5       97.10       75.49      4.58 o
   4   1   5       13.23       12.03      4.56 o
   5   1   5       30.59       40.22      9.59 o
  -5   2   5       20.24       18.79     18.19 o
  -4   2   5        2.74        5.91      3.94 o
  -3   2   5      114.68      124.93      5.53 o
  -2   2   5       25.64       35.91      3.54 o
  -1   2   5       76.84       72.60      2.90 o
   0   2   5     1856.94     1862.07     21.79 o
   1   2   5     9280.89     9689.38     88.44 o
   2   2   5        1.25       -4.45      2.97 o
   3   2   5      187.90      185.50      6.69 o
   4   2   5        3.10        2.04      6.05 o
   5   2   5        8.06       12.85     18.92 o
  -5   3   5        0.89       12.77     23.19 o
  -4   3   5       19.40       24.03      6.04 o
  -3   3   5      665.80      686.95     18.61 o
  -2   3   5      316.22      306.68     12.68 o
  -1   3   5       45.62       47.67      2.46 o
   0   3   5     3184.73     2949.66     29.67 o
   1   3   5      333.20      348.27      5.80 o
   2   3   5      230.90      244.58      7.03 o
   3   3   5       51.42       47.96      4.26 o
   4   3   5        1.12        0.42      4.26 o
   5   3   5        0.47        4.27      9.74 o
  -5   4   5        0.06        0.40     10.39 o
  -4   4   5       56.50       51.74      7.06 o
  -3   4   5        0.00       -3.45      2.71 o
  -2   4   5       45.64       80.16      3.42 o
  -1   4   5      130.54      122.91      4.12 o
   0   4   5      580.20      517.12     11.22 o
   1   4   5      108.91      112.62      3.91 o
   2   4   5     1335.95     1253.68     16.94 o
   3   4   5        2.12       -2.66      3.04 o
   4   4   5        3.30       -3.22      4.92 o
   5   4   5        1.16        4.21     12.39 o
  -5   5   5       26.70       19.99     11.99 o
  -4   5   5       15.58       16.59      6.55 o
  -3   5   5      143.70      136.93      6.76 o
  -2   5   5      271.30      299.59      6.77 o
  -1   5   5       71.49       37.82      2.80 o
   0   5   5       54.17       80.03      3.59 o
   1   5   5       16.46       18.12      2.64 o
   2   5   5        3.25        9.04      2.79 o
   3   5   5       48.99       39.61      4.62 o
   4   5   5       48.99       49.87     10.27 o
   5   5   5        1.02       20.53     10.99 o
  -5   6   5        8.06        6.00     11.59 o
  -4   6   5        0.00        9.94     14.24 o
  -3   6   5      241.32      208.32     11.52 o
  -2   6   5      326.70      377.88      6.95 o
  -1   6   5      971.86     1082.34     16.99 o
   0   6   5      486.00      545.66     13.16 o
   1   6   5      363.79      362.54      8.88 o
   2   6   5      155.79      186.33      5.40 o
   3   6   5       32.98       51.06      5.36 o
   4   6   5        1.09       -4.25      5.68 o
  -4   7   5        1.33       -9.79     11.19 o
  -3   7   5      974.39      974.38     23.96 o
  -2   7   5      415.41      461.04      9.67 o
  -1   7   5     4116.53     4089.98     56.02 o
   0   7   5      209.16      202.74      8.88 o
   1   7   5     1592.62     1871.78     27.70 o
   2   7   5       53.72       39.32      4.60 o
   3   7   5       55.56       66.36      5.96 o
   4   7   5      100.01       89.76      9.98 o
  -4   8   5      141.73      182.09     15.07 o
  -3   8   5      438.28      437.91     12.63 o
  -2   8   5        0.53       -4.34      2.89 o
  -1   8   5      218.70      297.65     10.86 o
   0   8   5       15.06        2.88      3.68 o
   1   8   5      836.75      885.90     19.21 o
   2   8   5      103.66       98.36      5.95 o
   3   8   5        5.78       14.65      5.04 o
   4   8   5       32.14       29.52      8.20 o
  -4   9   5       81.27       58.42     10.98 o
  -3   9   5       60.01       63.39      7.48 o
  -2   9   5       25.42       22.34      4.04 o
  -1   9   5      130.33       70.86      6.42 o
   0   9   5       19.15       18.95      7.85 o
   1   9   5      492.07      625.97     20.42 o
   2   9   5      262.95      236.24      9.74 o
   3   9   5        1.81       -4.92      4.99 o
   4   9   5       30.32       29.14      8.44 o
  -4  10   5       23.59       31.18     10.18 o
  -3  10   5      180.82      182.96     13.16 o
  -2  10   5        0.24       -5.28      3.52 o
  -1  10   5        1.52       -4.00      3.83 o
   0  10   5        2.57       -2.33      3.79 o
   1  10   5       87.83       82.63      7.22 o
   2  10   5       98.53       85.39      7.10 o
   3  10   5        1.22        2.62      5.53 o
   4  10   5       18.23        4.98      9.03 o
  -4  11   5       60.41       86.95     13.71 o
  -3  11   5      197.69      186.26     13.06 o
  -2  11   5        5.26        4.56      4.54 o
  -1  11   5        0.04       -1.40      4.38 o
   0  11   5      462.14      457.30     14.77 o
   1  11   5        0.82        7.93      4.79 o
   2  11   5       22.99       12.90      5.01 o
   3  11   5        4.66        0.16      6.45 o
   4  11   5       10.48        4.13      8.64 o
  -4  12   5       37.61       28.14     18.59 o
  -3  12   5       92.55       93.11     10.38 o
  -2  12   5      235.12      217.54     11.34 o
  -1  12   5       59.88       64.09      7.18 o
   0  12   5        0.70        3.09      5.14 o
   1  12   5       49.66       39.21      6.39 o
   2  12   5        4.18        3.89      4.74 o
   3  12   5      156.33      117.80     17.59 o
   4  12   5        0.46       19.55      9.88 o
  -3  13   5       16.31       21.54      9.39 o
  -2  13   5      351.79      342.33     15.35 o
  -1  13   5      724.67      744.13     26.60 o
   0  13   5      122.85      121.11      9.74 o
   1  13   5        7.19       -0.29      5.08 o
   2  13   5        0.09        2.06      5.08 o
   3  13   5        0.62       -4.86      9.16 o
  -3  14   5        3.04        8.32      8.75 o
  -2  14   5        7.97        2.59      6.14 o
  -1  14   5        9.67        0.31      4.87 o
   0  14   5        4.12       -3.71      5.76 o
   1  14   5        4.75        2.05      5.20 o
   2  14   5       32.54       14.08      6.18 o
   3  14   5        1.40        0.67      8.82 o
  -3  15   5       16.02       12.23     10.45 o
  -2  15   5        3.69        4.91      6.48 o
  -1  15   5      149.13      141.61     10.24 o
   0  15   5       98.75      106.48     10.07 o
   1  15   5        7.86        7.64      6.26 o
   2  15   5       27.37       22.57      7.18 o
   3  15   5       82.31       87.96     14.69 o
  -3  16   5       98.75       82.36     21.19 o
  -2  16   5       10.40       15.26      8.36 o
  -1  16   5       44.42       48.95      7.87 o
   0  16   5        1.79        1.95      6.04 o
   1  16   5      240.17      281.51     15.77 o
   2  16   5       10.57        2.96      7.84 o
  -2  17   5       12.66       11.02      8.75 o
  -1  17   5       93.88      107.27      9.79 o
   0  17   5       84.16       81.42      9.38 o
   1  17   5        3.88       -0.50      6.66 o
   2  17   5        8.54        8.57      8.25 o
  -2  18   5        4.11       10.12      9.75 o
  -1  18   5       22.40       26.96      7.83 o
   0  18   5        1.52       -1.61      6.32 o
   1  18   5        8.14       11.21      7.25 o
  -1  19   5       14.33       10.15      8.17 o
   0  19   5       56.28       78.75     11.51 o
   1  19   5        0.45        4.28      7.29 o
  -5   0   6        1.44        6.40     20.39 o
  -4   0   6       31.50       35.58      8.39 o
  -3   0   6        1.21       -3.10      3.52 o
  -2   0   6      195.60      287.18     23.79 o
  -1   0   6     1233.45     1715.49     27.08 o
   0   0   6     8971.03     8698.13    150.50 o
   1   0   6     7463.07     7346.39     93.86 o
   2   0   6     3589.76     3318.82     52.80 o
   3   0   6      141.68      144.28      8.92 o
   4   0   6       30.83       26.44     11.59 o
   5   0   6        6.46       11.99      9.19 o
  -5   1   6       83.62       52.65     30.38 o
  -4   1   6      108.59      112.76      8.62 o
  -3   1   6      344.57      329.21     13.16 o
  -2   1   6      145.58      164.32      4.90 o
  -1   1   6      423.59      358.26      6.04 o
   0   1   6     1293.35     1346.34     14.56 o
   1   1   6       42.76       53.73      2.70 o
   2   1   6     5020.66     4939.93     62.61 o
   3   1   6        2.89        3.07      2.99 o
   4   1   6       13.72       16.04      6.12 o
   5   1   6        0.14       -0.64      7.78 o
  -5   2   6       55.29       71.56     11.79 o
  -4   2   6      151.87      153.82     10.13 o
  -3   2   6        1.03        0.14      2.87 o
  -2   2   6    10318.94    10487.74    187.61 o
  -1   2   6      332.15      259.88      5.27 o
   0   2   6     2165.60     2073.56     21.66 o
   1   2   6      489.05      506.84      7.24 o
   2   2   6       79.69       67.64      3.64 o
   3   2   6      110.42      100.94      5.72 o
   4   2   6        0.16        0.12      5.48 o
   5   2   6       57.53       63.88     21.56 o
  -5   3   6       39.44       30.40     26.38 o
  -4   3   6        9.03        4.05      4.63 o
  -3   3   6      290.75      323.35      9.24 o
  -2   3   6     1888.75     2128.95     27.28 o
  -1   3   6     2016.65     2145.58     23.10 o
   0   3   6      129.63      140.74      4.04 o
   1   3   6     3129.27     2994.74     31.16 o
   2   3   6     3562.16     3711.73     39.20 o
   3   3   6      121.18      115.96      7.04 o
   4   3   6       27.15       22.79      7.73 o
   5   3   6       13.46       18.79     18.37 o
  -5   4   6      104.03       79.55     15.59 o
  -4   4   6       81.42       77.46      7.83 o
  -3   4   6       15.48       12.60      3.86 o
  -2   4   6      222.08      215.58      8.02 o
  -1   4   6     2254.64     2286.79     27.71 o
   0   4   6     1378.55     1293.22     17.48 o
   1   4   6      103.14      105.63      4.19 o
   2   4   6       76.81       79.69      3.97 o
   3   4   6      181.56      173.28      9.09 o
   4   4   6       62.44       57.72      7.45 o
   5   4   6       34.57       35.24     11.48 o
  -5   5   6       17.73        7.60     11.59 o
  -4   5   6      308.35      319.52     13.99 o
  -3   5   6      531.40      492.24     18.43 o
  -2   5   6      734.70      844.56     13.48 o
  -1   5   6       15.94       34.38      3.63 o
   0   5   6     1191.41     1201.07     17.31 o
   1   5   6        0.63       -2.01      2.25 o
   2   5   6      176.81      169.91      5.09 o
   3   5   6        1.26       -3.95      3.36 o
   4   5   6        2.46       -1.31      5.75 o
  -5   6   6        1.94       -6.40     10.39 o
  -4   6   6      384.18      407.46     15.91 o
  -3   6   6       97.67      120.65      6.75 o
  -2   6   6      113.92      110.92      4.56 o
  -1   6   6     1153.53     1423.90     23.98 o
   0   6   6     3017.49     3323.45     49.01 o
   1   6   6      534.46      495.35     10.90 o
   2   6   6     1474.99     1305.88     20.50 o
   3   6   6        0.09       -4.32      2.88 o
   4   6   6       17.94       15.84      6.21 o
  -4   7   6      163.49      150.99     13.65 o
  -3   7   6      289.20      316.65     10.47 o
  -2   7   6        3.77        0.09      2.89 o
  -1   7   6      280.43      268.42      9.60 o
   0   7   6      524.61      455.41     15.84 o
   1   7   6       64.25       48.65      5.33 o
   2   7   6      114.16      121.37      8.61 o
   3   7   6       69.96       58.11      5.45 o
   4   7   6       40.32       26.39      9.17 o
  -4   8   6       46.14       30.52      9.39 o
  -3   8   6       50.76       59.65      6.23 o
  -2   8   6     2180.98     2198.31     30.65 o
  -1   8   6        0.80        2.60      3.83 o
   0   8   6        9.42        0.25      3.78 o
   1   8   6       80.58       73.20      6.38 o
   2   8   6       12.22        1.65      3.79 o
   3   8   6       23.29       22.54      6.63 o
   4   8   6       17.63       16.01      7.91 o
  -4   9   6      357.62      392.15     21.06 o
  -3   9   6        0.40       -8.08      5.38 o
  -2   9   6      117.63      125.91      7.25 o
  -1   9   6      372.77      393.56     11.11 o
   0   9   6       28.46       49.99      5.89 o
   1   9   6      764.41      753.32     18.22 o
   2   9   6      505.96      480.46     13.69 o
   3   9   6       81.11       90.65     11.99 o
   4   9   6        4.12        3.96     10.09 o
  -4  10   6        4.82        6.86      8.99 o
  -3  10   6      134.60      129.98     10.76 o
  -2  10   6      645.88      609.59     14.60 o
  -1  10   6      238.99      262.77     11.32 o
   0  10   6      994.52     1156.90     24.75 o
   1  10   6     1030.50     1116.52     24.21 o
   2  10   6       93.44       93.89      7.52 o
   3  10   6       78.35       76.79      9.35 o
   4  10   6       55.01       63.31     25.10 o
  -4  11   6      148.78      138.55     15.99 o
  -3  11   6      812.73      800.37     24.04 o
  -2  11   6       83.71      109.76      7.49 o
  -1  11   6       19.75       12.84      4.91 o
   0  11   6      315.31      265.40     18.52 o
   1  11   6      119.21      120.26      8.88 o
   2  11   6       31.14       13.37      6.76 o
   3  11   6        0.39        1.17      5.97 o
   4  11   6        1.74       -1.67      7.55 o
  -4  12   6       39.56       54.44     12.29 o
  -3  12   6        2.03       -7.04      6.30 o
  -2  12   6       22.74       15.64      5.11 o
  -1  12   6      483.29      503.51     16.00 o
   0  12   6      347.05      356.78     22.85 o
   1  12   6       48.88       33.98      6.24 o
   2  12   6       16.40        9.90      5.65 o
   3  12   6        1.28        1.39      8.75 o
   4  12   6      107.54      107.29     14.53 o
  -3  13   6        6.17        6.89      9.32 o
  -2  13   6        3.14       -2.55      5.20 o
  -1  13   6       72.58       71.21      8.20 o
   0  13   6      735.08      728.95     29.20 o
   1  13   6        9.93       -0.34      5.21 o
   2  13   6        4.67       -0.56      5.28 o
   3  13   6       87.27       73.73     13.79 o
  -3  14   6       16.88       12.85     10.29 o
  -2  14   6      531.20      593.04     18.76 o
  -1  14   6       38.13       37.37     11.83 o
   0  14   6      145.53      104.55      9.88 o
   1  14   6        0.08        3.14      5.73 o
   2  14   6       27.76       28.50      6.88 o
   3  14   6        0.78       -1.90      8.93 o
  -3  15   6        9.75       16.60     10.53 o
  -2  15   6       39.68       18.57      7.19 o
  -1  15   6       25.02       31.51      6.68 o
   0  15   6      691.53      657.99     24.00 o
   1  15   6        1.93       -8.02      5.35 o
   2  15   6        6.65        6.39      6.69 o
   3  15   6       17.07       24.28     11.45 o
  -2  16   6       28.76       36.90     10.06 o
  -1  16   6      145.18      127.45     10.54 o
   0  16   6      242.15      296.19     16.09 o
   1  16   6       43.92       36.16      8.40 o
   2  16   6      123.73      144.20     16.75 o
  -2  17   6       17.80        4.20      8.70 o
  -1  17   6        2.50        7.25      6.44 o
   0  17   6      212.34      228.26     14.67 o
   1  17   6        3.86        5.45      7.25 o
   2  17   6       45.65       22.42     17.61 o
  -1  18   6       75.59       74.88      9.10 o
   0  18   6       10.53       15.31      6.77 o
   1  18   6       55.95       61.54      9.34 o
   0  19   6      149.13      159.68     12.54 o
  -5   1   7       11.74        6.07     12.59 o
  -4   1   7        7.64        2.72      5.22 o
  -3   1   7      106.41      100.97      5.58 o
  -2   1   7      525.90      424.86      7.09 o
  -1   1   7     2635.90     2299.26     29.86 o
   0   1   7     1174.22     1082.06     12.57 o
   1   1   7     3594.55     3612.62     34.43 o
   2   1   7     1501.60     1668.10     26.13 o
   3   1   7      268.74      284.33     10.16 o
   4   1   7       14.67        7.97      9.05 o
   5   1   7       23.45       40.81      7.50 o
  -5   2   7        9.74        4.40     14.99 o
  -4   2   7        2.01       -4.33      4.94 o
  -3   2   7       11.41        5.85      3.28 o
  -2   2   7       28.29       46.29      3.03 o
  -1   2   7      408.41      507.11      8.03 o
   0   2   7       92.25      100.89      3.79 o
   1   2   7        0.53       -0.44      1.84 o
   2   2   7       29.34       28.04      3.84 o
   3   2   7        1.53       -3.13      3.66 o
   4   2   7        0.03       -0.62      4.89 o
   5   2   7        0.07       13.01     10.21 o
  -5   3   7        5.02        8.79     10.79 o
  -4   3   7      118.96      117.28     11.84 o
  -3   3   7        3.66       -0.25      4.04 o
  -2   3   7       53.53       96.22      3.96 o
  -1   3   7        0.80       -2.51      1.77 o
   0   3   7      588.21      533.24      8.06 o
   1   3   7       88.09      117.61      4.35 o
   2   3   7      660.17      661.45     11.20 o
   3   3   7      148.67      155.59      7.45 o
   4   3   7       14.82       13.12      6.06 o
   5   3   7       31.15       38.41     14.52 o
  -5   4   7       17.90       19.99     11.99 o
  -4   4   7       39.11       35.88      6.98 o
  -3   4   7      252.34      293.90      9.05 o
  -2   4   7     1321.72     1332.31     21.49 o
  -1   4   7      173.29      236.89      6.05 o
   0   4   7       22.18       20.08      2.50 o
   1   4   7      756.27      768.30     13.80 o
   2   4   7      576.15      557.82     10.64 o
   3   4   7       22.19       24.46      4.33 o
   4   4   7        0.64       -0.47      5.60 o
  -5   5   7       21.88       33.98     13.99 o
  -4   5   7       99.59       95.27     12.28 o
  -3   5   7        3.24        2.50      5.83 o
  -2   5   7      103.03      132.02      4.90 o
  -1   5   7      187.11      176.94      9.65 o
   0   5   7      259.98      221.78     10.28 o
   1   5   7       84.74      134.12      6.11 o
   2   5   7       51.34       24.94      4.42 o
   3   5   7      225.41      224.02     11.89 o
   4   5   7        0.28        3.43      5.56 o
  -4   6   7      151.81      128.01     12.56 o
  -3   6   7       42.36       53.51      6.76 o
  -2   6   7       21.96       24.95      3.67 o
  -1   6   7      429.41      578.39     12.53 o
   0   6   7      664.57      652.53     20.77 o
   1   6   7      390.27      371.08     10.41 o
   2   6   7      201.10      207.41     11.35 o
   3   6   7      100.13       82.33      7.28 o
   4   6   7        5.43        3.35      6.63 o
  -4   7   7      426.19      443.80     48.97 o
  -3   7   7      362.89      336.72     10.92 o
  -2   7   7      126.08      113.62      6.22 o
  -1   7   7      474.76      430.35     12.24 o
   0   7   7     2918.29     3674.52     54.60 o
   1   7   7      860.95      782.78     16.67 o
   2   7   7      130.15      105.45      5.99 o
   3   7   7       29.40       26.00      5.59 o
   4   7   7       18.40       19.95      6.83 o
  -4   8   7        7.62       12.06      8.25 o
  -3   8   7      224.76      252.16     12.31 o
  -2   8   7        3.88       -1.91      4.10 o
  -1   8   7       75.47       72.22      6.33 o
   0   8   7       84.59       86.17      6.41 o
   1   8   7        6.42       -1.46      3.81 o
   2   8   7      106.49      108.29      7.31 o
   3   8   7        0.18        0.43      4.96 o
   4   8   7        4.34       -4.56     10.96 o
  -4   9   7        1.54       -1.56     13.19 o
  -3   9   7        0.10       -7.38      5.03 o
  -2   9   7      571.28      580.10     25.27 o
  -1   9   7      204.59      173.63      8.74 o
   0   9   7       47.38       82.96      7.04 o
   1   9   7       12.79        4.58      4.27 o
   2   9   7      487.73      485.02     16.96 o
   3   9   7      149.01      146.47     10.09 o
   4   9   7       14.62       13.60      8.59 o
  -4  10   7       13.26       -0.90      9.59 o
  -3  10   7        0.93       -6.57      5.86 o
  -2  10   7      155.10      162.16      8.73 o
  -1  10   7        0.59       -4.92      3.28 o
   0  10   7      206.54      232.70     18.23 o
   1  10   7      571.64      620.57     17.07 o
   2  10   7        2.13       -3.68      4.39 o
   3  10   7        1.32        8.78      5.89 o
   4  10   7       51.23       55.16     11.68 o
  -4  11   7       80.46       58.55     12.40 o
  -3  11   7        0.82        2.57      6.29 o
  -2  11   7        0.58       -4.68      3.76 o
  -1  11   7       25.92       21.89      5.25 o
   0  11   7       26.63       19.36      5.38 o
   1  11   7       18.98       20.86      5.63 o
   2  11   7        2.88        0.86      4.46 o
   3  11   7       86.29       80.38     12.24 o
   4  11   7       16.13       14.82     11.60 o
  -4  12   7        6.37        7.90     10.03 o
  -3  12   7        2.74       18.58      7.49 o
  -2  12   7        8.64       15.73      5.81 o
  -1  12   7      124.66      110.97      7.81 o
   0  12   7      450.48      423.95     15.03 o
   1  12   7       88.04       82.46      8.21 o
   2  12   7       23.43       24.74      7.39 o
   3  12   7        0.12        2.11      8.62 o
  -3  13   7       23.85       15.10     10.03 o
  -2  13   7        7.52        3.55      5.68 o
  -1  13   7      317.93      333.40     14.80 o
   0  13   7        1.55       -3.73      5.04 o
   1  13   7       79.65       96.91      9.63 o
   2  13   7       80.90       73.09      8.45 o
   3  13   7       15.92       18.37      9.72 o
  -3  14   7        7.76       -9.83     10.79 o
  -2  14   7        0.04        1.02      5.03 o
  -1  14   7       19.45       13.14      6.39 o
   0  14   7       88.01       79.23      8.54 o
   1  14   7      286.06      313.47     15.63 o
   2  14   7      262.60      227.92     13.07 o
   3  14   7       16.86       23.63     10.64 o
  -3  15   7      116.81      165.19     22.99 o
  -2  15   7        3.22        3.01      6.47 o
  -1  15   7       80.86       90.01      9.81 o
   0  15   7       61.33       57.10      8.81 o
   1  15   7       17.40        4.22      6.06 o
   2  15   7       35.28       27.65      9.27 o
   3  15   7        6.97        7.36     10.88 o
  -2  16   7        0.43        1.91      7.88 o
  -1  16   7       52.84       47.26      8.05 o
   0  16   7       12.88       11.59      7.41 o
   1  16   7       96.76      111.80     11.33 o
   2  16   7        0.06        5.10      9.44 o
  -2  17   7        1.05        0.11      8.32 o
  -1  17   7       15.32       -1.07      6.34 o
   0  17   7       41.56       29.48      9.38 o
   1  17   7        2.13        7.73      8.98 o
   2  17   7        1.35        0.98      8.60 o
  -1  18   7        4.83        9.95      6.92 o
   0  18   7        0.51       -6.30     10.91 o
   1  18   7       48.40       46.60      9.62 o
   0  19   7       10.22        8.59      7.01 o
  -5   0   8       40.94       27.58     10.79 o
  -4   0   8      575.36      604.82     28.78 o
  -3   0   8      148.13      115.81      9.18 o
  -2   0   8     1457.29     1217.37     31.14 o
  -1   0   8        6.38       36.40      4.09 o
   0   0   8     2588.34     2637.01     49.08 o
   1   0   8      109.83       87.16      6.28 o
   2   0   8      290.41      326.05     10.82 o
   3   0   8      185.78      192.42     12.07 o
   4   0   8       76.48       89.17     12.28 o
   5   0   8       64.41      100.79     14.58 o
  -5   1   8        0.01        1.20      9.80 o
  -4   1   8       31.95       35.41      7.05 o
  -3   1   8      429.87      441.74     12.17 o
  -2   1   8        0.41       -2.67      1.78 o
  -1   1   8     3152.63     3406.03     36.41 o
   0   1   8      547.93      525.40      7.91 o
   1   1   8     2004.59     2026.30     23.88 o
   2   1   8       99.71      103.03      4.90 o
   3   1   8       30.40       25.88      4.40 o
   4   1   8       94.60       99.03      9.08 o
   5   1   8        4.65       17.23      7.49 o
  -5   2   8        0.77        5.44      7.78 o
  -4   2   8      102.11       68.17     14.59 o
  -3   2   8        0.34       -3.30      3.20 o
  -2   2   8        1.45        2.30      2.09 o
  -1   2   8     1974.93     2208.40     28.65 o
   0   2   8     2181.37     2186.61     22.90 o
   1   2   8       92.80       83.00      4.11 o
   2   2   8     2267.18     2099.63     24.29 o
   3   2   8        9.39        5.68      3.74 o
   4   2   8       21.99       33.28      7.01 o
  -5   3   8        0.81       -7.99      9.99 o
  -4   3   8      511.60      491.34     17.50 o
  -3   3   8      190.01      152.68      7.69 o
  -2   3   8     1635.98     1782.09     24.29 o
  -1   3   8     1330.10     1315.04     18.27 o
   0   3   8     1866.84     1858.41     23.50 o
   1   3   8       41.99       37.43      3.42 o
   2   3   8     2760.24     2767.79     38.47 o
   3   3   8      280.81      327.92     10.67 o
   4   3   8       14.89       20.41      8.48 o
  -5   4   8        2.49        4.80     11.59 o
  -4   4   8      245.00      272.00     13.98 o
  -3   4   8      287.83      328.51     15.12 o
  -2   4   8     1308.45     1379.69     25.42 o
  -1   4   8        9.16        0.10      2.31 o
   0   4   8      926.88      862.24     15.64 o
   1   4   8      336.93      301.32      8.18 o
   2   4   8     4570.34     4661.29     55.64 o
   3   4   8        0.96       -4.44      3.83 o
   4   4   8        3.54        4.00      6.02 o
  -5   5   8       27.53       23.98     12.79 o
  -4   5   8        0.10       -5.41      5.52 o
  -3   5   8      801.01      876.92     17.69 o
  -2   5   8       18.26       18.75      3.53 o
  -1   5   8      285.79      275.64      8.28 o
   0   5   8     3292.43     3518.96     51.61 o
   1   5   8      519.24      481.60     10.78 o
   2   5   8        0.22        1.83      3.18 o
   3   5   8       33.98       19.24      7.12 o
   4   5   8       45.97       41.49      8.14 o
  -4   6   8       67.51       69.72     10.57 o
  -3   6   8       34.59       19.95      4.32 o
  -2   6   8      598.26      528.28     16.77 o
  -1   6   8      314.92      312.52     10.42 o
   0   6   8      539.17      700.50     15.21 o
   1   6   8        1.32       -4.07      3.05 o
   2   6   8      106.12      131.24      6.42 o
   3   6   8      138.21      151.27      9.53 o
   4   6   8        0.83       -4.15      6.12 o
  -4   7   8       38.39       38.16      9.60 o
  -3   7   8       28.84       10.59      4.69 o
  -2   7   8      532.23      462.70     12.71 o
  -1   7   8      156.65       99.42      9.23 o
   0   7   8     1831.18     1900.61     31.77 o
   1   7   8      422.68      443.49     13.13 o
   2   7   8       25.11       22.38      4.80 o
   3   7   8      180.65      179.63     12.41 o
   4   7   8        3.46        4.13      7.49 o
  -4   8   8      220.80      237.17     20.59 o
  -3   8   8      215.82      250.22     19.50 o
  -2   8   8        2.35       -5.21      3.47 o
  -1   8   8      194.93      206.47     12.41 o
   0   8   8      260.01      203.81      8.89 o
   1   8   8       33.09       19.14      4.58 o
   2   8   8     1033.12      943.90     25.99 o
   3   8   8        7.63       -0.49      5.18 o
   4   8   8        9.51       -0.41      7.44 o
  -4   9   8      123.51      137.41     14.67 o
  -3   9   8       56.43       34.78     13.10 o
  -2   9   8      716.12      759.04     18.53 o
  -1   9   8      194.11      201.89      8.49 o
   0   9   8       54.28       35.53      5.29 o
   1   9   8        6.13       -0.35      4.35 o
   2   9   8       40.46       57.75      6.89 o
   3   9   8      270.41      280.59     23.25 o
   4   9   8       59.49       40.62      9.79 o
  -4  10   8       36.68       39.57     11.39 o
  -3  10   8        0.71       -5.88      5.80 o
  -2  10   8      221.31      213.91     10.95 o
  -1  10   8      510.95      540.13     13.93 o
   0  10   8      253.44      292.66     11.52 o
   1  10   8      128.63      133.36      9.13 o
   2  10   8      290.77      303.49     11.71 o
   3  10   8        0.21        5.43      5.76 o
   4  10   8        8.71        3.55      8.41 o
  -4  11   8       18.85        4.14      9.32 o
  -3  11   8        0.30        9.90      6.53 o
  -2  11   8       59.82       62.27      7.26 o
  -1  11   8       28.20       36.28      5.18 o
   0  11   8     1364.03     1400.37     27.58 o
   1  11   8       15.37       15.58      5.39 o
   2  11   8      134.20      115.92      9.06 o
   3  11   8       13.90        5.33      7.27 o
   4  11   8       76.88       69.21     12.10 o
  -4  12   8       16.54       24.82     27.78 o
  -3  12   8      246.02      256.20     24.58 o
  -2  12   8      528.92      494.74     14.65 o
  -1  12   8        0.91       -3.82      3.93 o
   0  12   8      288.97      289.36     13.97 o
   1  12   8      196.36      201.77     11.97 o
   2  12   8      123.18      149.42     16.73 o
   3  12   8      137.01      143.75     14.58 o
  -3  13   8       90.33      109.63     19.19 o
  -2  13   8      233.37      189.52     10.86 o
  -1  13   8       12.86       21.06      5.32 o
   0  13   8      335.03      365.27     14.95 o
   1  13   8       12.89       20.76      6.09 o
   2  13   8       15.91        8.22      6.04 o
   3  13   8       70.97       71.08     12.18 o
  -3  14   8        4.04       -3.60      9.18 o
  -2  14   8        3.35       -0.46      5.26 o
  -1  14   8      265.18      250.19     12.05 o
   0  14   8       37.73       25.21      6.62 o
   1  14   8      197.71      191.85     18.46 o
   2  14   8       34.86       29.78      7.38 o
   3  14   8       12.22        7.51      9.17 o
  -3  15   8       13.92       27.89     11.95 o
  -2  15   8       33.61       60.48      7.56 o
  -1  15   8        0.50       -5.29      5.71 o
   0  15   8       18.47       12.32      6.22 o
   1  15   8      289.78      345.52     17.09 o
   2  15   8        9.92        5.92      7.77 o
  -2  16   8       26.34       13.45      7.55 o
  -1  16   8       45.08       45.94      8.51 o
   0  16   8       47.31       59.21      9.56 o
   1  16   8       53.03       39.93      8.19 o
   2  16   8        0.63        3.01      7.88 o
  -2  17   8        0.22       -2.57     12.96 o
  -1  17   8        5.10        1.53      6.62 o
   0  17   8      136.39      156.65     13.47 o
   1  17   8       37.27       38.39      9.00 o
   2  17   8        9.65       10.92      9.09 o
  -1  18   8        7.08       -9.30      6.20 o
   0  18   8       47.96       32.11      8.72 o
   1  18   8       59.94       77.67     11.21 o
  -5   1   9        2.57        1.51      6.53 o
  -4   1   9        3.04        4.92      8.19 o
  -3   1   9       89.67       89.80      6.26 o
  -2   1   9       69.25       41.92      3.59 o
  -1   1   9       51.26       57.96      5.81 o
   0   1   9     1942.57     2034.34     28.90 o
   1   1   9     1172.99     1304.82     18.19 o
   2   1   9      263.34      276.99      7.14 o
   3   1   9       25.95       42.47      5.15 o
   4   1   9       31.72       32.88      7.31 o
  -5   2   9        0.09        8.89      6.71 o
  -4   2   9       83.30       65.50      9.32 o
  -3   2   9       56.33       58.81      5.83 o
  -2   2   9        0.02       -3.31      2.21 o
  -1   2   9        0.13        1.07      2.22 o
   0   2   9      179.03      206.40      6.88 o
   1   2   9      379.78      385.13      8.40 o
   2   2   9        7.40        3.59      3.12 o
   3   2   9      178.71      193.77      9.76 o
   4   2   9        6.61        0.77      5.63 o
  -5   3   9        0.99        0.45      6.88 o
  -4   3   9       48.58       51.61      9.21 o
  -3   3   9        0.25        8.12      3.94 o
  -2   3   9      536.61      665.29     12.12 o
  -1   3   9       54.79       67.76      4.40 o
   0   3   9       45.33       41.63      4.05 o
   1   3   9      501.82      555.63     17.55 o
   2   3   9       49.25       46.22      5.93 o
   3   3   9      448.64      463.94     12.76 o
   4   3   9       48.99       39.37      7.63 o
  -5   4   9       23.42       12.85      9.59 o
  -4   4   9       46.68       35.12      9.53 o
  -3   4   9       48.27       40.07      5.28 o
  -2   4   9       29.06       49.02      4.28 o
  -1   4   9      342.66      406.14      9.44 o
   0   4   9       74.08       80.33      5.96 o
   1   4   9      285.24      259.25      8.82 o
   2   4   9      356.58      395.03     12.78 o
   3   4   9       73.33       97.64     12.40 o
   4   4   9        9.54        9.58      6.42 o
  -4   5   9       11.30       14.75      8.02 o
  -3   5   9      288.74      329.84     15.59 o
  -2   5   9      292.71      326.34      9.13 o
  -1   5   9     1848.76     2105.09     33.51 o
   0   5   9     1949.41     1793.18     29.73 o
   1   5   9      305.80      246.57      9.52 o
   2   5   9       93.70       95.16      5.67 o
   3   5   9       56.02       34.21      4.80 o
   4   5   9        0.56       -1.52      6.16 o
  -4   6   9       66.76       88.41     11.38 o
  -3   6   9        6.47       -5.84      4.05 o
  -2   6   9      886.01      942.49     19.69 o
  -1   6   9      126.05      105.02      7.02 o
   0   6   9       91.11       99.26      6.59 o
   1   6   9        8.17        1.76      3.54 o
   2   6   9      310.16      295.10     10.92 o
   3   6   9      215.02      209.21     10.20 o
   4   6   9        8.72        6.07      6.84 o
  -4   7   9       45.26       61.70     10.88 o
  -3   7   9      146.48      101.00      9.67 o
  -2   7   9        2.26       -5.89      3.92 o
  -1   7   9      392.83      508.39     20.37 o
   0   7   9        8.00       -1.99      3.31 o
   1   7   9      200.36      171.11      8.76 o
   2   7   9        5.43        3.53      3.75 o
   3   7   9        0.00       -7.31      4.87 o
   4   7   9        0.23       -3.16      6.21 o
  -4   8   9        1.95      -11.58      7.77 o
  -3   8   9        5.52       -2.15      5.57 o
  -2   8   9      447.46      444.49     13.35 o
  -1   8   9      103.40       86.58      6.26 o
   0   8   9      217.41      188.76      9.06 o
   1   8   9        0.31        3.98      4.09 o
   2   8   9       33.25       44.99      5.89 o
   3   8   9        7.64        4.64      5.20 o
   4   8   9        2.17       -6.98      7.35 o
  -4   9   9       66.97       77.52     14.99 o
  -3   9   9      143.94      176.88     12.38 o
  -2   9   9      603.09      644.50     17.23 o
  -1   9   9      252.26      301.15     11.17 o
   0   9   9      349.81      311.68     10.91 o
   1   9   9      201.94      179.21     12.34 o
   2   9   9       26.91       20.54      5.27 o
   3   9   9       32.87       49.25      8.31 o
   4   9   9        2.48        3.57      8.11 o
  -4  10   9       15.28       10.59      9.89 o
  -3  10   9      289.95      345.81     20.44 o
  -2  10   9       68.47       59.18      7.12 o
  -1  10   9      163.29      146.88      7.84 o
   0  10   9       49.77       49.01      6.08 o
   1  10   9       25.54       38.14      5.89 o
   2  10   9      116.40      136.00      8.98 o
   3  10   9        6.39        7.57      8.11 o
   4  10   9        0.06       -1.63      8.23 o
  -4  11   9        4.96       15.46     10.29 o
  -3  11   9        4.75        0.72      6.53 o
  -2  11   9      281.16      286.24     13.09 o
  -1  11   9      108.31      105.56      7.67 o
   0  11   9       39.93       46.38      6.40 o
   1  11   9      228.89      209.85     11.24 o
   2  11   9       15.12       14.33      5.32 o
   3  11   9        2.79        5.97      7.47 o
  -3  12   9       54.96       37.59     11.14 o
  -2  12   9       11.21        0.74      5.22 o
  -1  12   9      375.56      338.40     12.37 o
   0  12   9      220.39      227.06     11.67 o
   1  12   9       22.78       11.60      6.84 o
   2  12   9        7.22        2.80      5.14 o
   3  12   9       57.12       40.22     10.23 o
  -3  13   9        7.68       -9.37     13.19 o
  -2  13   9        1.96        9.31      5.86 o
  -1  13   9        0.98        8.99      4.77 o
   0  13   9       17.01       16.63      5.74 o
   1  13   9      488.82      498.94     16.19 o
   2  13   9        9.05        0.13      5.00 o
   3  13   9        0.58       21.05      9.15 o
  -3  14   9       46.43       17.36     26.38 o
  -2  14   9      315.34      362.94     17.83 o
  -1  14   9      127.19      159.96     14.52 o
   0  14   9       37.26       46.07      7.12 o
   1  14   9       21.38       31.15      8.19 o
   2  14   9        3.25        5.53      6.00 o
   3  14   9       10.78       -6.54      9.67 o
  -3  15   9        0.99       -4.32     10.41 o
  -2  15   9       24.38       22.66      8.71 o
  -1  15   9       13.79        9.65      6.92 o
   0  15   9       18.17       19.50      6.26 o
   1  15   9        6.50       15.39      7.49 o
   2  15   9        9.51       25.37      8.90 o
  -2  16   9       44.98       19.45     11.67 o
  -1  16   9        0.22        1.03      6.22 o
   0  16   9       48.90       34.10      7.50 o
   1  16   9       26.84       46.25      8.83 o
   2  16   9        4.70       -2.76      7.65 o
  -2  17   9       25.60       13.44      8.37 o
  -1  17   9        9.59        0.90      6.72 o
   0  17   9        2.69       -2.39      6.55 o
   1  17   9       15.77       36.91      8.86 o
  -1  18   9       33.67       25.43      7.88 o
   0  18   9       26.04       14.54      8.29 o
   1  18   9       10.58       14.01      8.94 o
  -5   0  10        2.70       12.39     10.39 o
  -4   0  10       11.31        1.20      8.39 o
  -3   0  10      743.95      731.88     26.78 o
  -2   0  10      423.14      468.19     13.77 o
  -1   0  10     4837.95     4666.69     89.52 o
   0   0  10      108.36       68.63      8.17 o
   1   0  10     3821.12     4238.70     82.60 o
   2   0  10     1390.11     1446.20     28.63 o
   3   0  10      152.02      183.83     13.03 o
   4   0  10        2.89        7.24      8.22 o
  -5   1  10        3.55        1.77      7.05 o
  -4   1  10       17.89        3.20     12.39 o
  -3   1  10      387.61      359.51     11.38 o
  -2   1  10      908.38      969.90     17.73 o
  -1   1  10     1017.11     1214.17     19.32 o
   0   1  10       18.74       35.50      3.99 o
   1   1  10      418.74      401.62     10.40 o
   2   1  10       34.90       31.74      3.59 o
   3   1  10      269.58      270.08     10.83 o
   4   1  10        1.06        5.88      6.03 o
  -5   2  10       26.31       15.99      8.25 o
  -4   2  10      120.30      140.24     16.59 o
  -3   2  10       34.62       27.30      4.94 o
  -2   2  10      273.88      333.38     11.05 o
  -1   2  10      552.85      593.62     13.11 o
   0   2  10      431.95      468.54     11.00 o
   1   2  10     1949.52     2097.15     32.10 o
   2   2  10        1.01       -1.52      2.77 o
   3   2  10      174.49      131.02     11.00 o
   4   2  10        1.66        2.93      5.94 o
  -5   3  10       19.16       32.97      8.87 o
  -4   3  10      371.12      343.90     17.50 o
  -3   3  10       75.17       73.51      6.44 o
  -2   3  10      139.68       98.90      5.52 o
  -1   3  10      378.45      405.15     10.52 o
   0   3  10     1254.75     1155.21     20.02 o
   1   3  10      181.89      174.99     11.37 o
   2   3  10       54.67       63.66      4.86 o
   3   3  10     1442.73     1365.66     41.56 o
   4   3  10        5.87        5.55      6.49 o
  -4   4  10       34.59       38.80      7.97 o
  -3   4  10      402.68      434.51     15.04 o
  -2   4  10      217.74      185.36      6.93 o
  -1   4  10      455.60      467.79     11.51 o
   0   4  10      989.48     1085.09     19.42 o
   1   4  10      284.09      278.37      9.23 o
   2   4  10        4.03        6.56      3.58 o
   3   4  10      563.95      590.24     22.79 o
   4   4  10       28.89       16.86      7.51 o
  -4   5  10      104.19       93.05     11.73 o
  -3   5  10      417.32      383.11     10.07 o
  -2   5  10      157.33      168.50      7.08 o
  -1   5  10      250.61      232.09     10.93 o
   0   5  10       27.75       39.87      4.54 o
   1   5  10      354.68      325.42     10.29 o
   2   5  10        0.44        3.90      3.77 o
   3   5  10      234.69      248.40     13.10 o
   4   5  10       59.83       57.04      8.92 o
  -4   6  10        5.36       -6.88     25.38 o
  -3   6  10      413.34      335.84     11.24 o
  -2   6  10        0.51        2.19      3.62 o
  -1   6  10     2929.32     2732.82     45.56 o
   0   6  10      986.95      945.35     19.13 o
   1   6  10      441.18      440.92     12.42 o
   2   6  10      239.42      227.39      9.79 o
   3   6  10      139.44      138.53      9.33 o
   4   6  10       21.77        4.40      7.09 o
  -4   7  10        3.53       -8.15     10.19 o
  -3   7  10      566.94      667.82     16.81 o
  -2   7  10      288.21      256.31     10.49 o
  -1   7  10      246.65      228.32     13.39 o
   0   7  10      174.53      190.19      8.95 o
   1   7  10      298.65      291.08     10.34 o
   2   7  10        0.84       -3.74      3.81 o
   3   7  10       78.94       67.13      7.67 o
   4   7  10       17.52       14.15      9.75 o
  -4   8  10      172.62      188.34     17.10 o
  -3   8  10      166.04      225.69     10.80 o
  -2   8  10        2.04       -1.25      4.11 o
  -1   8  10      330.19      347.16     10.80 o
   0   8  10       51.45       56.74      6.27 o
   1   8  10      591.95      651.07     16.27 o
   2   8  10       40.46       35.29      5.78 o
   3   8  10      107.15       99.04     12.15 o
   4   8  10        3.83       -2.48      7.84 o
  -4   9  10        0.01        4.35      9.99 o
  -3   9  10      415.79      345.35     16.06 o
  -2   9  10      517.50      482.21     18.43 o
  -1   9  10        0.07       -3.38      3.65 o
   0   9  10      873.91      880.36     19.81 o
   1   9  10      443.67      466.67     16.93 o
   2   9  10      666.94      721.41     23.69 o
   3   9  10       15.07       21.47     18.16 o
   4   9  10        3.74       14.81      8.29 o
  -4  10  10       54.70       85.84     40.37 o
  -3  10  10       41.95       38.29      9.97 o
  -2  10  10      429.31      381.81     17.08 o
  -1  10  10     1165.98     1163.96     23.49 o
   0  10  10      109.44       69.57      6.91 o
   1  10  10      418.07      397.31     13.56 o
   2  10  10      161.44      161.93      9.68 o
   3  10  10        7.82       18.54      8.08 o
   4  10  10        0.24       -3.23      8.79 o
  -4  11  10        1.04        6.08     10.31 o
  -3  11  10      243.28      261.08     20.74 o
  -2  11  10       38.15       34.22      6.62 o
  -1  11  10       76.44       75.80      6.68 o
   0  11  10        9.68        3.82      4.45 o
   1  11  10      411.11      423.09     14.27 o
   2  11  10       41.01       43.43      7.98 o
   3  11  10        9.95       17.73      8.81 o
  -3  12  10      146.37      144.02     17.09 o
  -2  12  10        9.35        4.10      5.33 o
  -1  12  10      452.92      422.52     13.48 o
   0  12  10      136.05      150.99      9.95 o
   1  12  10      145.70      136.90     11.05 o
   2  12  10        8.10        0.99      5.09 o
   3  12  10        2.77       14.42     10.26 o
  -3  13  10       37.67       42.29     12.24 o
  -2  13  10       24.62       54.04      8.06 o
  -1  13  10        1.11        6.22      5.58 o
   0  13  10       28.79       19.27      5.51 o
   1  13  10      304.76      249.48     13.36 o
   2  13  10       43.07       21.52      8.19 o
   3  13  10       26.95       59.28     11.76 o
  -3  14  10        4.15        5.00      9.89 o
  -2  14  10       16.95       13.75      6.72 o
  -1  14  10       32.09       45.03      7.96 o
   0  14  10      189.19      179.73     11.52 o
   1  14  10      141.81      164.19     11.42 o
   2  14  10        2.69        0.08      7.07 o
   3  14  10       31.31       43.07     11.96 o
  -2  15  10       19.98       18.18      7.62 o
  -1  15  10       46.01       31.08      7.93 o
   0  15  10      487.03      600.37     19.00 o
   1  15  10      156.32      202.13     12.87 o
   2  15  10        1.04      -10.85      7.24 o
  -2  16  10        1.75        1.21      7.02 o
  -1  16  10       68.99       50.48      9.35 o
   0  16  10       81.18      105.19      9.67 o
   1  16  10        0.86        4.78      6.46 o
   2  16  10       15.89       18.08      9.05 o
  -1  17  10        1.25        0.61      6.92 o
   0  17  10       91.79       72.73     10.44 o
   1  17  10      285.64      261.52     15.24 o
   0  18  10        0.77       -4.89      7.52 o
  -4   1  11       26.50        9.08      7.17 o
  -3   1  11       94.23      122.25      7.99 o
  -2   1  11      245.87      278.08      8.58 o
  -1   1  11       21.70       -1.08      3.35 o
   0   1  11     2158.41     2093.27     32.06 o
   1   1  11      330.41      325.24      9.56 o
   2   1  11       46.02       44.38      4.74 o
   3   1  11       13.56       22.24      7.17 o
   4   1  11       61.28       53.66      8.51 o
  -4   2  11       51.20       49.44      8.90 o
  -3   2  11        9.39        9.48      5.21 o
  -2   2  11       16.94       31.70      4.08 o
  -1   2  11      698.02      774.28     16.03 o
   0   2  11       13.39       17.87      4.47 o
   1   2  11       23.50       18.25      3.85 o
   2   2  11      138.71      152.95      7.53 o
   3   2  11       48.19       42.92      8.15 o
   4   2  11       25.51        9.62      7.16 o
  -4   3  11       30.88       42.52      9.18 o
  -3   3  11        4.57        0.42      3.19 o
  -2   3  11      373.68      413.54     11.75 o
  -1   3  11      100.44      121.83      6.80 o
   0   3  11       95.50       89.07      5.85 o
   1   3  11      588.62      629.14     14.57 o
   2   3  11       37.70       36.90      4.57 o
   3   3  11      263.66      253.69     14.85 o
   4   3  11        3.13        0.84      6.56 o
  -4   4  11       31.94       34.86      8.05 o
  -3   4  11       13.20       10.40      7.67 o
  -2   4  11       24.67       14.43      3.80 o
  -1   4  11      715.43      794.43     16.58 o
   0   4  11      351.47      388.75     10.46 o
   1   4  11      535.79      561.94     14.00 o
   2   4  11       72.11       66.13      6.22 o
   3   4  11        5.64        5.38      5.82 o
   4   4  11        0.27        5.99      6.92 o
  -4   5  11       42.22       47.55     10.45 o
  -3   5  11      939.66     1008.34     41.50 o
  -2   5  11       24.95       43.43      6.58 o
  -1   5  11      279.93      282.09      9.73 o
   0   5  11       44.66       38.09      4.52 o
   1   5  11        6.67        0.16      3.69 o
   2   5  11     1052.23     1003.66     19.70 o
   3   5  11      145.32      138.32     11.63 o
   4   5  11       37.09       27.06      8.66 o
  -4   6  11        0.97       -7.94      7.33 o
  -3   6  11       94.54       65.37      6.58 o
  -2   6  11       26.56       49.24      5.66 o
  -1   6  11        1.25       -0.18      4.13 o
   0   6  11        5.55        0.25      3.51 o
   1   6  11      124.34      127.85      7.89 o
   2   6  11       76.64       87.00      7.42 o
   3   6  11       47.86       30.96      6.49 o
   4   6  11        2.21        9.51      7.97 o
  -4   7  11        2.48       -3.59      8.62 o
  -3   7  11        7.17        8.66      4.90 o
  -2   7  11        8.90       -2.85      4.18 o
  -1   7  11      120.95      128.90      8.44 o
   0   7  11      286.44      252.73     10.88 o
   1   7  11      168.52      155.29      8.85 o
   2   7  11      156.44      136.39      8.72 o
   3   7  11       92.41       91.54     12.44 o
   4   7  11       69.30       48.95     13.68 o
  -4   8  11       29.63       20.70      9.47 o
  -3   8  11       28.66       43.01     12.52 o
  -2   8  11       10.13        5.90      4.93 o
  -1   8  11        1.81        0.63      4.27 o
   0   8  11       10.98        5.31      4.12 o
   1   8  11       21.82       18.20      5.01 o
   2   8  11      209.98      226.99     16.94 o
   3   8  11        2.92        2.28      6.85 o
   4   8  11        7.50       13.69      8.12 o
  -4   9  11       24.16        0.39      9.18 o
  -3   9  11       67.37       95.43      8.56 o
  -2   9  11        3.26       -7.27      4.85 o
  -1   9  11      406.58      374.10     12.56 o
   0   9  11       37.97       21.35      5.03 o
   1   9  11       92.39      108.81      8.21 o
   2   9  11      116.90      139.72      9.20 o
   3   9  11        1.16       -0.19      8.81 o
   4   9  11        0.60        4.31     11.38 o
  -4  10  11       10.33        4.06      9.68 o
  -3  10  11       93.91      137.99     11.93 o
  -2  10  11        1.36       -2.95      4.50 o
  -1  10  11      726.17      782.17     18.43 o
   0  10  11      322.72      333.78     12.10 o
   1  10  11      294.38      281.46     12.81 o
   2  10  11        0.30       -2.50      4.83 o
   3  10  11       73.65       65.42     11.18 o
  -3  11  11        9.26        4.20      9.33 o
  -2  11  11       54.62       41.88      7.04 o
  -1  11  11       25.19       21.05      5.42 o
   0  11  11      154.46      177.33     10.98 o
   1  11  11       13.61       16.35      5.47 o
   2  11  11      114.24      114.16      9.16 o
   3  11  11      118.15      108.06     13.17 o
  -3  12  11      120.92      115.55     15.97 o
  -2  12  11        0.00       -0.20      5.54 o
  -1  12  11       14.39        7.76      4.84 o
   0  12  11        3.30       -6.74      4.49 o
   1  12  11       11.28       11.12      5.90 o
   2  12  11      433.11      411.90     16.92 o
   3  12  11        3.02        2.72      8.00 o
  -3  13  11       31.12       24.24     11.39 o
  -2  13  11      193.55      217.71     13.47 o
  -1  13  11      115.79      126.33      9.95 o
   0  13  11        2.09       -7.22      4.81 o
   1  13  11       48.42       42.62      7.39 o
   2  13  11        4.33       -3.33      5.54 o
   3  13  11       49.82       41.97     11.28 o
  -3  14  11        4.29       -3.26     15.79 o
  -2  14  11       15.65       20.07      7.00 o
  -1  14  11       50.18       39.91      8.12 o
   0  14  11        0.16        2.59      6.06 o
   1  14  11       58.53       51.09      7.91 o
   2  14  11       68.16       77.43     10.48 o
  -2  15  11        5.89        6.01      8.45 o
  -1  15  11        7.10        3.76      9.29 o
   0  15  11       50.01       51.17      8.40 o
   1  15  11       17.32       27.75      7.34 o
   2  15  11       16.43       14.19      7.46 o
  -2  16  11        6.99        3.53      7.40 o
  -1  16  11       75.53       75.23     10.23 o
   0  16  11       32.95       19.40      7.12 o
   1  16  11        2.51        4.14      6.60 o
   2  16  11        2.28        2.02      9.87 o
  -1  17  11        0.43       -0.09      7.35 o
   0  17  11        1.30        1.39      6.91 o
   1  17  11       40.76       37.74      8.90 o
  -4   0  12       16.97       35.98     13.19 o
  -3   0  12      260.33      268.63     23.98 o
  -2   0  12      141.44      131.62     10.86 o
  -1   0  12      285.94      370.04     18.03 o
   0   0  12        9.57        9.42      5.92 o
   1   0  12      182.09      159.79     16.18 o
   2   0  12      133.98      116.90     10.04 o
   3   0  12      752.56      825.41     57.96 o
   4   0  12        7.27        9.16     10.30 o
  -4   1  12       19.05       13.59      7.91 o
  -3   1  12      215.21      218.51     15.26 o
  -2   1  12      508.98      468.74     12.80 o
  -1   1  12       78.46       82.82      6.02 o
   0   1  12     2180.20     2239.46     38.37 o
   1   1  12      530.45      510.93     14.09 o
   2   1  12      164.23      173.63      9.21 o
   3   1  12        7.61        1.85      6.49 o
   4   1  12       33.82       29.74      8.24 o
  -4   2  12       44.82       29.27      8.62 o
  -3   2  12      751.32      664.59     24.30 o
  -2   2  12      351.77      384.07     11.97 o
  -1   2  12     2272.18     2119.84     34.50 o
   0   2  12     2087.53     1971.00     32.63 o
   1   2  12      286.58      279.02      9.50 o
   2   2  12      133.12      137.37      7.69 o
   3   2  12        9.15        6.09      6.47 o
   4   2  12       78.02       47.06      9.15 o
  -4   3  12       71.03       62.99     10.45 o
  -3   3  12       26.08       13.29      5.31 o
  -2   3  12      863.64      924.84     18.65 o
  -1   3  12       49.97       48.49      5.17 o
   0   3  12        1.92       -3.77      3.08 o
   1   3  12     1227.03     1194.13     22.82 o
   2   3  12      282.71      283.31     14.48 o
   3   3  12      134.00      126.66     11.51 o
   4   3  12       55.71       59.50      9.81 o
  -4   4  12       22.36       23.98      8.74 o
  -3   4  12     1184.45     1186.47     31.94 o
  -2   4  12      219.26      236.35      9.25 o
  -1   4  12      129.42      102.74      7.28 o
   0   4  12      144.24      156.70     10.25 o
   1   4  12        2.46        5.43      3.91 o
   2   4  12       84.57       80.96      6.48 o
   3   4  12      131.29      160.65     12.69 o
   4   4  12       22.86       18.93      7.91 o
  -4   5  12       15.97       14.57      8.31 o
  -3   5  12       91.49       92.49      8.94 o
  -2   5  12      857.00      767.98     16.61 o
  -1   5  12      400.75      423.08     11.97 o
   0   5  12      830.77      826.75     17.07 o
   1   5  12      601.67      640.78     15.75 o
   2   5  12       14.06       16.55      4.65 o
   3   5  12      299.37      279.65     16.45 o
   4   5  12        0.52       -1.76     10.04 o
  -4   6  12      118.19      140.86     23.98 o
  -3   6  12      241.28      254.13     13.29 o
  -2   6  12       72.25       81.83      7.41 o
  -1   6  12       17.50       21.19      5.28 o
   0   6  12       29.65       34.83      6.57 o
   1   6  12      236.17      229.99     10.61 o
   2   6  12      411.84      401.43     12.73 o
   3   6  12      341.29      335.82     18.48 o
   4   6  12        8.60        4.00      7.83 o
  -4   7  12       12.64        2.73      8.90 o
  -3   7  12       24.19       18.29      6.47 o
  -2   7  12      358.78      363.38     15.46 o
  -1   7  12       11.55        5.78      4.59 o
   0   7  12       30.33       34.16      5.22 o
   1   7  12      718.02      726.64     17.64 o
   2   7  12       14.36        5.80      4.97 o
   3   7  12       25.72       20.64      8.32 o
   4   7  12        5.86        8.41      8.06 o
  -4   8  12       70.59       77.50     13.99 o
  -3   8  12       41.86       46.30      7.82 o
  -2   8  12      776.99      785.67     24.82 o
  -1   8  12      866.27      853.54     20.96 o
   0   8  12      623.21      670.31     16.84 o
   1   8  12        0.31       -2.45      4.37 o
   2   8  12      302.13      311.12     15.50 o
   3   8  12       86.47       94.20     12.26 o
   4   8  12       30.82       41.88     10.67 o
  -4   9  12        4.13        3.78      8.62 o
  -3   9  12        9.82       12.77      6.71 o
  -2   9  12        2.88       -6.44      4.81 o
  -1   9  12      226.63      243.91     12.52 o
   0   9  12       56.11       55.77      6.42 o
   1   9  12        3.71       -0.19      5.82 o
   2   9  12        1.71       -6.87      4.58 o
   3   9  12        4.12        2.14      8.26 o
  -4  10  12       69.72       93.32     14.69 o
  -3  10  12       29.02       32.58     10.45 o
  -2  10  12      304.04      295.17     14.11 o
  -1  10  12      312.39      316.33     12.59 o
   0  10  12        0.54        3.06      4.31 o
   1  10  12      332.58      292.99     13.43 o
   2  10  12      349.73      361.24     14.50 o
   3  10  12      114.56      124.25     14.17 o
  -3  11  12      115.73       92.86     14.67 o
  -2  11  12      133.58      139.88     11.77 o
  -1  11  12      904.95      839.20     20.29 o
   0  11  12      278.44      273.34     12.66 o
   1  11  12      289.90      288.76     13.61 o
   2  11  12       53.99       48.04      7.12 o
   3  11  12        0.75        9.72      8.37 o
  -3  12  12       98.28       69.31     26.18 o
  -2  12  12       40.24       41.24      7.72 o
  -1  12  12        6.48       17.08      5.40 o
   0  12  12        0.59       -0.66      4.72 o
   1  12  12       86.64       89.04      8.78 o
   2  12  12        2.62       -0.04      5.56 o
   3  12  12       34.24       42.67     10.59 o
  -3  13  12        3.48        6.12     10.45 o
  -2  13  12      140.72      153.20     11.76 o
  -1  13  12       23.15       34.40      7.70 o
   0  13  12       20.00       24.17      6.43 o
   1  13  12       59.46       59.22      8.10 o
   2  13  12        1.39       -2.00      6.80 o
   3  13  12        2.83        7.61      9.07 o
  -3  14  12       28.04       22.31     11.61 o
  -2  14  12        2.36        2.61      7.82 o
  -1  14  12       47.75       45.98      8.37 o
   0  14  12      311.21      344.04     15.57 o
   1  14  12       33.14       31.83      7.31 o
   2  14  12       53.80       56.58     10.44 o
  -2  15  12       24.99       15.59      8.67 o
  -1  15  12       14.30        2.34      6.86 o
   0  15  12        1.23        6.82      5.85 o
   1  15  12      141.33      143.60     14.10 o
   2  15  12        3.67        5.48      7.59 o
  -2  16  12        3.43       -3.63      8.65 o
  -1  16  12       33.76       63.10     11.93 o
   0  16  12        8.72       12.14      7.77 o
   1  16  12       21.60       31.46      7.51 o
  -1  17  12       56.65       91.27     11.32 o
   0  17  12       29.10       50.14     10.39 o
   1  17  12        9.79        8.81      7.48 o
  -4   1  13       15.41       10.16      7.57 o
  -3   1  13      108.35       99.07      6.46 o
  -2   1  13       68.21       66.20      6.22 o
  -1   1  13      174.64      131.62      8.03 o
   0   1  13      479.48      463.09     15.34 o
   1   1  13      445.71      439.50     11.94 o
   2   1  13        9.07        5.78      4.02 o
   3   1  13       17.21       18.50      7.15 o
   4   1  13        2.72        2.67      6.80 o
  -4   2  13       18.94       32.48      9.03 o
  -3   2  13       10.75       -5.70      4.70 o
  -2   2  13        8.59        8.56      4.08 o
  -1   2  13        5.28        1.03      3.57 o
   0   2  13      306.72      311.24     10.24 o
   1   2  13       10.72        7.33      4.78 o
   2   2  13       39.13       46.71      6.34 o
   3   2  13       83.24       71.20      9.34 o
   4   2  13        1.08        3.55      9.23 o
  -4   3  13       49.27       31.92      8.87 o
  -3   3  13        0.04       -6.76      5.65 o
  -2   3  13       73.46       91.60      6.84 o
  -1   3  13      337.21      316.25     10.39 o
   0   3  13      765.44      855.02     20.71 o
   1   3  13      435.95      450.89     12.96 o
   2   3  13       54.18       57.49      5.85 o
   3   3  13       77.71       98.57     13.61 o
   4   3  13        0.56       10.10      7.54 o
  -4   4  13        1.17       11.53      8.34 o
  -3   4  13       19.21       15.87      5.89 o
  -2   4  13      140.99      190.52     12.14 o
  -1   4  13        1.16       -0.66      3.68 o
   0   4  13      514.36      536.53     14.02 o
   1   4  13       68.66       65.00      6.94 o
   2   4  13       17.47       11.29      4.77 o
   3   4  13      264.27      262.27     15.77 o
   4   4  13       82.80       83.46     12.41 o
  -4   5  13        3.90       17.00      8.90 o
  -3   5  13      305.05      302.01     14.17 o
  -2   5  13      239.70      223.69      9.94 o
  -1   5  13      769.85      760.45     20.41 o
   0   5  13      190.82      197.46      9.76 o
   1   5  13      246.51      279.18     12.58 o
   2   5  13      114.03      110.94      7.91 o
   3   5  13       72.58       78.69     10.34 o
   4   5  13       71.44       82.69     11.36 o
  -4   6  13        2.17        3.40      8.14 o
  -3   6  13        0.66        2.93      5.57 o
  -2   6  13      146.95      118.01      7.56 o
  -1   6  13      285.34      299.82     10.60 o
   0   6  13       45.97       55.35      6.02 o
   1   6  13       20.69       26.65      5.19 o
   2   6  13        2.73       -0.61      5.94 o
   3   6  13       10.29       16.49      7.73 o
   4   6  13        0.01        1.95      8.37 o
  -4   7  13        6.63        3.04      8.42 o
  -3   7  13       41.69       42.15      7.67 o
  -2   7  13      769.55      797.66     19.93 o
  -1   7  13       94.73      102.46      8.75 o
   0   7  13       34.40       17.90      4.92 o
   1   7  13      302.27      355.76     12.37 o
   2   7  13      287.93      279.17     12.09 o
   3   7  13       11.70       10.59      7.96 o
   4   7  13       26.30       20.27     17.66 o
  -4   8  13        5.65       13.19      9.61 o
  -3   8  13        9.23        9.64      6.23 o
  -2   8  13      237.80      276.82     12.81 o
  -1   8  13       50.55       68.30      7.50 o
   0   8  13      196.46      207.47     10.39 o
   1   8  13      105.31       93.14      7.96 o
   2   8  13      114.85      109.30      8.47 o
   3   8  13        5.05        3.32      7.49 o
  -4   9  13        0.72      -10.70     11.99 o
  -3   9  13        0.18        3.87      9.99 o
  -2   9  13       61.88       63.84      7.67 o
  -1   9  13      224.67      209.74     11.96 o
   0   9  13      190.72      192.76     10.68 o
   1   9  13      559.48      580.55     16.73 o
   2   9  13       20.39       10.89      5.75 o
   3   9  13        1.04        1.32      8.54 o
  -3  10  13        1.58        6.78     14.59 o
  -2  10  13       42.75       45.41     12.87 o
  -1  10  13        6.75        3.22      5.65 o
   0  10  13      302.80      304.25     13.22 o
   1  10  13      159.65      160.43     10.57 o
   2  10  13      173.64      166.59     10.62 o
   3  10  13       30.46       31.05      9.99 o
  -3  11  13       69.53       55.33     12.64 o
  -2  11  13      118.14      107.90      9.86 o
  -1  11  13      201.26      186.24     10.82 o
   0  11  13       30.25       22.14      6.21 o
   1  11  13       16.09        6.23      6.05 o
   2  11  13      292.94      300.15     14.41 o
   3  11  13       31.44       39.63     10.53 o
  -3  12  13       21.58       16.49     13.59 o
  -2  12  13      174.27      131.71     10.60 o
  -1  12  13      388.49      395.65     21.10 o
   0  12  13        0.15        1.29      5.15 o
   1  12  13       36.63       31.66      6.80 o
   2  12  13       28.08       20.54      6.53 o
   3  12  13        6.48        3.91      8.98 o
  -3  13  13        0.05       -4.71     11.79 o
  -2  13  13        0.00       -3.90      5.84 o
  -1  13  13       17.79       13.43      6.48 o
   0  13  13       11.21        4.23      5.51 o
   1  13  13        9.36        5.77      6.14 o
   2  13  13       31.85       30.05      8.44 o
  -2  14  13        0.35      -11.38      7.59 o
  -1  14  13       72.67       33.25      7.76 o
   0  14  13        0.88       -2.93      5.97 o
   1  14  13        9.36       14.01      6.54 o
   2  14  13       16.69       17.38      7.70 o
  -2  15  13        7.92       -1.49      7.99 o
  -1  15  13      206.90      154.54     25.78 o
   0  15  13        2.79        6.12      7.99 o
   1  15  13       14.53       13.57      7.08 o
   2  15  13       21.97       14.62      9.81 o
  -1  16  13        5.25        1.27      7.16 o
   0  16  13      227.34      189.58     16.28 o
   1  16  13        2.08        4.65      7.06 o
   0  17  13       17.66       12.83      8.00 o
  -4   0  14        4.41       -0.40     10.79 o
  -3   0  14      814.10      896.55     26.99 o
  -2   0  14      121.62      122.09     11.55 o
  -1   0  14        4.44       16.45      6.20 o
   0   0  14      190.73      138.52     12.14 o
   1   0  14       59.08       54.12      9.01 o
   2   0  14        5.73        4.03      5.52 o
   3   0  14       25.77       17.09     14.59 o
   4   0  14        2.00        1.37     10.66 o
  -4   1  14       66.27       56.71     10.98 o
  -3   1  14      113.17       85.48      8.14 o
  -2   1  14      226.17      245.09     10.64 o
  -1   1  14      368.76      353.31     11.98 o
   0   1  14       27.63       29.51      5.08 o
   1   1  14      110.07      121.62      7.87 o
   2   1  14       13.15        8.45      5.15 o
   3   1  14        7.61       -3.21     11.02 o
   4   1  14       58.47       49.96     10.04 o
  -4   2  14      124.72      114.55     13.56 o
  -3   2  14        9.43       -3.84      5.60 o
  -2   2  14      730.33      748.05     21.29 o
  -1   2  14      102.80      106.70     10.72 o
   0   2  14       91.75      100.33      7.48 o
   1   2  14       21.48       23.30      6.93 o
   2   2  14       36.86       18.61      5.75 o
   3   2  14      212.64      227.28     15.30 o
   4   2  14       81.70       96.94     15.12 o
  -4   3  14       12.96       14.79      8.20 o
  -3   3  14       85.57       72.80      8.29 o
  -2   3  14     1334.12     1244.98     23.99 o
  -1   3  14      463.23      457.09     18.33 o
   0   3  14       10.04       11.38      4.34 o
   1   3  14       80.90       97.03      7.39 o
   2   3  14      277.26      261.53     10.64 o
   3   3  14       28.87       31.60      8.28 o
   4   3  14       35.85       31.76      9.55 o
  -4   4  14       70.39       65.74     12.01 o
  -3   4  14        3.58        1.89      5.69 o
  -2   4  14       23.45       18.94      5.96 o
  -1   4  14       43.31       31.33      5.05 o
   0   4  14     1183.37     1111.87     22.65 o
   1   4  14       27.33       24.23      4.79 o
   2   4  14      115.10      130.54      8.39 o
   3   4  14       27.67       18.62      7.70 o
   4   4  14       84.76       76.25     11.09 o
  -4   5  14       21.96       16.98     17.39 o
  -3   5  14      120.37       86.61      8.98 o
  -2   5  14      602.75      692.69     18.02 o
  -1   5  14        1.68       -0.49      3.80 o
   0   5  14      267.53      249.93     11.05 o
   1   5  14       96.61       98.50      7.78 o
   2   5  14       10.06       24.05      5.57 o
   3   5  14       11.14        1.89      7.79 o
   4   5  14       84.01       65.99     11.26 o
  -4   6  14        0.51        5.35     17.79 o
  -3   6  14       37.05       44.54     12.66 o
  -2   6  14      388.39      410.29     14.58 o
  -1   6  14      199.34      195.28     10.08 o
   0   6  14      233.12      261.39     11.14 o
   1   6  14      905.75      920.65     21.01 o
   2   6  14      255.70      247.87     11.81 o
   3   6  14        0.79       -6.91      9.46 o
   4   6  14       16.03       14.52     15.00 o
  -4   7  14        5.50        8.46      9.32 o
  -3   7  14       28.07       42.07      9.68 o
  -2   7  14      107.39       84.49      8.02 o
  -1   7  14      124.44      141.39      9.68 o
   0   7  14       79.53       60.87      6.71 o
   1   7  14      183.62      177.67     10.30 o
   2   7  14      287.98      309.53     12.83 o
   3   7  14       69.56       70.63     11.28 o
  -4   8  14       30.81       36.80     12.19 o
  -3   8  14      110.65      107.24     13.69 o
  -2   8  14      369.78      361.40     14.37 o
  -1   8  14      356.26      320.97     13.40 o
   0   8  14      381.31      343.15     12.47 o
   1   8  14       36.72       36.89      6.82 o
   2   8  14       47.24       49.55      7.47 o
   3   8  14       11.21       21.19      9.02 o
  -3   9  14       18.11       36.38     14.39 o
  -2   9  14      179.15      183.28     11.28 o
  -1   9  14       65.95       50.90      7.39 o
   0   9  14      139.21      123.93      9.05 o
   1   9  14       40.14       40.41      6.61 o
   2   9  14      244.75      239.90     17.08 o
   3   9  14        0.23       -1.31      7.89 o
  -3  10  14       37.65       44.51     11.58 o
  -2  10  14      289.56      244.88     13.40 o
  -1  10  14      155.31      145.64     12.23 o
   0  10  14      705.17      702.41     18.91 o
   1  10  14      303.69      319.15     14.31 o
   2  10  14       45.93       47.28      9.22 o
   3  10  14        2.46        1.58      8.60 o
  -3  11  14        0.19      -11.33      8.75 o
  -2  11  14       33.28       36.17      9.00 o
  -1  11  14        6.33       -3.36      5.49 o
   0  11  14       33.53       27.87      6.44 o
   1  11  14      130.25      122.05     11.90 o
   2  11  14      265.60      282.18     14.07 o
   3  11  14       10.11       18.94      9.87 o
  -3  12  14       79.39      100.87     16.24 o
  -2  12  14        3.03       -0.21      6.25 o
  -1  12  14       67.65       52.30      8.67 o
   0  12  14      306.44      355.80     15.32 o
   1  12  14        0.02       -1.26      5.41 o
   2  12  14       51.29       60.59      9.60 o
  -2  13  14      151.56      129.47     17.08 o
  -1  13  14        8.02       12.50      7.04 o
   0  13  14        8.05        2.28      5.99 o
   1  13  14       67.57       81.87      9.14 o
   2  13  14       83.19      106.66     12.14 o
  -2  14  14       45.01       35.01      9.19 o
  -1  14  14        0.90        2.96      6.84 o
   0  14  14       74.80       62.03      8.23 o
   1  14  14      153.55      171.37     12.55 o
   2  14  14       32.01       27.52      8.87 o
  -2  15  14       65.65       86.75     12.87 o
  -1  15  14       83.00      117.65     11.87 o
   0  15  14        2.35       -0.48      7.37 o
   1  15  14        2.06       14.33      6.76 o
  -1  16  14        1.43       -2.22      7.90 o
   0  16  14       25.76       53.42     10.20 o
   1  16  14       18.99       22.81      7.80 o
  -4   1  15       12.29       19.85     17.59 o
  -3   1  15      144.78      116.54     13.14 o
  -2   1  15        0.00       -7.18      4.79 o
  -1   1  15       69.59       77.97      6.89 o
   0   1  15       62.09       93.50      9.68 o
   1   1  15       75.38       66.20      6.56 o
   2   1  15       15.58       25.07      5.36 o
   3   1  15        4.99        4.07      6.85 o
   4   1  15        2.66        3.61      8.52 o
  -4   2  15       14.39        7.07      8.90 o
  -3   2  15       15.04       26.10      8.47 o
  -2   2  15       44.27       46.36      6.29 o
  -1   2  15      191.15      227.64     11.09 o
   0   2  15       49.47       37.73     10.27 o
   1   2  15      217.87      211.14     13.84 o
   2   2  15       75.83       91.33      7.53 o
   3   2  15        0.10        1.58      6.97 o
   4   2  15        5.28        4.71      8.83 o
  -4   3  15        3.16        2.74      8.14 o
  -3   3  15       54.21       67.52     11.42 o
  -2   3  15      152.28      185.76     14.94 o
  -1   3  15       61.19       71.71      7.73 o
   0   3  15       24.61       20.21      4.82 o
   1   3  15       17.77       24.33      5.28 o
   2   3  15        0.04        1.97      4.54 o
   3   3  15       75.09       91.01     10.94 o
   4   3  15        3.29        9.16      8.52 o
  -4   4  15       25.37       19.01     10.79 o
  -3   4  15       80.06       41.02     10.16 o
  -2   4  15      264.98      310.11     11.87 o
  -1   4  15      335.47      373.94     13.05 o
   0   4  15       81.02       96.56      7.66 o
   1   4  15      124.85      136.82      9.13 o
   2   4  15      217.64      221.37     10.94 o
   3   4  15        1.80        8.86      7.32 o
   4   4  15       14.20       13.10      8.56 o
  -4   5  15        2.28       -0.74      8.05 o
  -3   5  15        6.99       -1.22      7.49 o
  -2   5  15       16.88       23.78      8.13 o
  -1   5  15       66.21       72.81      8.71 o
   0   5  15      180.84      200.97     10.55 o
   1   5  15       13.08       16.16      7.81 o
   2   5  15       16.64       14.11      5.49 o
   3   5  15        0.61      -10.70      9.75 o
  -4   6  15        3.92        5.34      8.47 o
  -3   6  15        2.95      -10.18      6.78 o
  -2   6  15       51.19       33.70      7.06 o
  -1   6  15      551.01      543.39     15.43 o
   0   6  15       73.06       74.83      7.10 o
   1   6  15       27.82       22.08      5.71 o
   2   6  15        0.91        0.01      4.89 o
   3   6  15        4.70       -7.15      7.17 o
  -4   7  15        1.24        1.57     14.59 o
  -3   7  15       13.04        2.88      7.90 o
  -2   7  15      287.80      327.63     20.08 o
  -1   7  15       21.33       23.59      6.24 o
   0   7  15       52.94       49.59      6.68 o
   1   7  15      157.96      148.61     11.64 o
   2   7  15       33.96       30.05      7.79 o
   3   7  15       14.44       27.51      9.72 o
  -3   8  15       42.04       63.78     12.40 o
  -2   8  15       18.10        6.09      6.75 o
  -1   8  15      224.00      197.85     11.86 o
   0   8  15      234.51      227.05     11.57 o
   1   8  15       37.16       33.59      6.22 o
   2   8  15      101.33      112.58      9.24 o
   3   8  15        0.47       -7.77      7.46 o
  -3   9  15        5.03       18.79     10.07 o
  -2   9  15       17.21       22.88      6.27 o
  -1   9  15       35.16       24.31      6.46 o
   0   9  15       18.54       12.10      7.22 o
   1   9  15      128.09      136.74     11.32 o
   2   9  15       36.14       38.68      8.58 o
   3   9  15       10.01       14.64      9.14 o
  -3  10  15       83.27      100.40     24.78 o
  -2  10  15       84.89       63.42      7.91 o
  -1  10  15       76.47       70.39     11.02 o
   0  10  15       17.94       22.20      6.14 o
   1  10  15      157.96      152.07     11.94 o
   2  10  15       90.33       99.62      9.22 o
   3  10  15       78.14       87.22     13.31 o
  -3  11  15        0.97       -4.15      9.39 o
  -2  11  15        0.57        4.37      5.91 o
  -1  11  15      159.88      134.06     12.97 o
   0  11  15        0.48        9.80      5.83 o
   1  11  15        7.41        7.81      6.10 o
   2  11  15        2.10        9.46      6.30 o
   3  11  15       23.51       19.62     10.75 o
  -3  12  15        0.02        3.60     10.46 o
  -2  12  15        5.50        2.50      6.37 o
  -1  12  15       66.12       73.67      9.11 o
   0  12  15       44.97       43.24      7.36 o
   1  12  15        0.00        3.06      5.81 o
   2  12  15        0.65       -1.24      7.44 o
  -2  13  15       12.39        1.38      8.02 o
  -1  13  15       21.47       19.63      7.18 o
   0  13  15      236.65      224.64     17.11 o
   1  13  15        2.67       -6.51      6.06 o
   2  13  15        0.12       12.22      7.20 o
  -2  14  15       16.29       39.69     12.18 o
  -1  14  15        3.70        4.95      7.04 o
   0  14  15       81.50      103.78     10.98 o
   1  14  15        0.05       10.33      6.74 o
  -1  15  15        3.77       -1.48      6.89 o
   0  15  15        0.14       -4.80      6.64 o
   1  15  15       75.15       65.26      9.82 o
   0  16  15        9.85        6.89      7.43 o
  -4   0  16        0.40       -5.60     10.79 o
  -3   0  16       47.20       35.18     13.99 o
  -2   0  16     1022.01      936.70     31.78 o
  -1   0  16      421.69      431.27     24.18 o
   0   0  16      832.68      797.46     28.26 o
   1   0  16     1145.24     1166.72     33.16 o
   2   0  16        9.29       23.91      7.35 o
   3   0  16       18.59       12.80     11.33 o
   4   0  16       20.89       11.23     11.25 o
  -4   1  16       52.57       79.78     12.58 o
  -3   1  16       17.78        9.07     11.59 o
  -2   1  16      395.08      370.98     13.37 o
  -1   1  16      572.32      569.46     16.52 o
   0   1  16       68.20       71.01      7.42 o
   1   1  16       15.84        4.85      4.84 o
   2   1  16      155.11      167.18      9.53 o
   3   1  16       40.14       42.36      9.01 o
   4   1  16       12.77       16.83      8.96 o
  -4   2  16       59.14       84.61     20.79 o
  -3   2  16      104.54      132.50     14.84 o
  -2   2  16      497.97      521.44     21.19 o
  -1   2  16       11.09       13.86      5.14 o
   0   2  16      649.48      681.48     18.33 o
   1   2  16        0.91        0.31      4.35 o
   2   2  16       93.53       82.78      8.13 o
   3   2  16        0.43       10.01      7.87 o
  -4   3  16      149.45      158.18     20.99 o
  -3   3  16       38.95       34.43     13.39 o
  -2   3  16      266.18      278.05     13.01 o
  -1   3  16      385.46      341.64     13.45 o
   0   3  16       63.44       55.71      6.74 o
   1   3  16      430.85      477.47     14.58 o
   2   3  16      215.36      228.97     11.16 o
   3   3  16       52.44       63.75     10.42 o
  -4   4  16        5.78       -0.57     13.79 o
  -3   4  16      312.28      340.92     21.00 o
  -2   4  16      815.61      850.00     22.40 o
  -1   4  16      341.95      330.55     13.18 o
   0   4  16      256.89      247.63     11.69 o
   1   4  16       43.08       39.91      6.18 o
   2   4  16       31.77       18.91      5.60 o
   3   4  16       23.99       20.21      8.40 o
  -4   5  16       59.65       67.46     12.97 o
  -3   5  16       15.61       23.84      9.60 o
  -2   5  16      125.02      131.29      9.42 o
  -1   5  16      786.63      826.14     21.26 o
   0   5  16      141.67      132.84      9.19 o
   1   5  16      167.61      138.01      9.71 o
   2   5  16      131.07      143.54     15.07 o
   3   5  16        3.33      -10.13      6.75 o
  -4   6  16       44.67       29.72     11.38 o
  -3   6  16        1.03       -5.17     10.39 o
  -2   6  16      788.52      707.83     19.74 o
  -1   6  16      497.61      512.76     16.87 o
   0   6  16        0.24       -0.94      4.76 o
   1   6  16     1011.01      998.33     22.99 o
   2   6  16        1.19        0.99      5.27 o
   3   6  16        7.53       12.12      8.72 o
  -3   7  16        3.87       -1.30     15.19 o
  -2   7  16      118.96      134.38     14.89 o
  -1   7  16      422.17      451.64     15.86 o
   0   7  16      518.44      515.60     15.80 o
   1   7  16       50.61       55.22      7.18 o
   2   7  16      112.44       98.20      8.74 o
   3   7  16       22.71       18.62     13.43 o
  -3   8  16      394.26      507.49     26.85 o
  -2   8  16       39.58       53.31      7.58 o
  -1   8  16      145.46      129.54     10.36 o
   0   8  16     1149.51     1230.56     26.83 o
   1   8  16      273.35      273.49     13.70 o
   2   8  16       57.52       55.45      7.61 o
   3   8  16       52.36       59.91     13.84 o
  -3   9  16        6.84        1.01      9.32 o
  -2   9  16       69.70       57.80      7.72 o
  -1   9  16      844.01      820.47     26.41 o
   0   9  16      230.81      256.62     13.11 o
   1   9  16      183.54      170.79     13.10 o
   2   9  16       86.20      111.48     11.04 o
   3   9  16        0.87        0.31      8.35 o
  -3  10  16      114.19      103.12     15.82 o
  -2  10  16       16.54       12.62      6.10 o
  -1  10  16       33.07       31.99      7.43 o
   0  10  16        0.34       -1.44      5.58 o
   1  10  16       83.79       83.86      9.07 o
   2  10  16       11.95        7.69      6.29 o
   3  10  16       61.06       64.74     12.36 o
  -3  11  16       27.33       40.65     16.59 o
  -2  11  16       49.97       61.13      8.78 o
  -1  11  16      183.28      180.14     12.60 o
   0  11  16      145.57      162.28     11.37 o
   1  11  16       66.02       98.94      9.46 o
   2  11  16        3.33        7.77     10.68 o
  -2  12  16      147.65      134.26     11.58 o
  -1  12  16      145.98      151.14     14.23 o
   0  12  16        0.06       -8.49      5.66 o
   1  12  16       85.05      108.71     11.55 o
   2  12  16        6.21        9.04      9.46 o
  -2  13  16       13.91       12.51      8.49 o
  -1  13  16       23.11       37.71      8.31 o
   0  13  16       30.28       40.73      7.46 o
   1  13  16       11.69       14.43      6.63 o
   2  13  16       89.02       95.32     12.49 o
  -2  14  16       10.97       25.25      9.83 o
  -1  14  16        0.32        1.02      7.16 o
   0  14  16       93.61      114.97     12.25 o
   1  14  16        2.01       13.69      6.74 o
  -1  15  16        5.62      -10.42      6.94 o
   0  15  16       48.77       49.76     15.92 o
  -4   1  17       10.71       18.40     14.19 o
  -3   1  17       70.65       51.46     14.99 o
  -2   1  17       35.90       36.38      9.00 o
  -1   1  17      371.41      367.49     13.58 o
   0   1  17       46.48       40.34      6.19 o
   1   1  17        1.57       -6.30      4.20 o
   2   1  17       56.71       70.91      7.44 o
   3   1  17        0.26       12.00      8.08 o
  -4   2  17        0.00        6.93      9.60 o
  -3   2  17        0.84        8.21      7.74 o
  -2   2  17       86.11       83.24      8.32 o
  -1   2  17       44.97       44.78      6.87 o
   0   2  17        2.74        5.04      4.59 o
   1   2  17      143.79      121.69     11.02 o
   2   2  17        1.92        3.63      4.89 o
   3   2  17        0.05        0.80      7.36 o
  -4   3  17       11.99       19.51     21.79 o
  -3   3  17        1.20       -2.92      7.74 o
  -2   3  17       39.04       37.23      6.40 o
  -1   3  17       89.30      100.34      8.69 o
   0   3  17      129.13      122.82      9.29 o
   1   3  17       83.51       92.33      8.36 o
   2   3  17       37.41       38.84      6.08 o
   3   3  17       25.02       18.14     10.15 o
  -4   4  17        0.49        0.35      8.93 o
  -3   4  17        0.53       -3.34      7.85 o
  -2   4  17       24.67       41.31      7.04 o
  -1   4  17      398.77      404.66     14.92 o
   0   4  17       17.22       12.34      5.48 o
   1   4  17        8.61       14.58      5.63 o
   2   4  17        9.71        6.21      5.40 o
   3   4  17       11.66       10.57     10.15 o
  -4   5  17        0.05        2.59      9.50 o
  -3   5  17        2.53       15.37      9.47 o
  -2   5  17        9.97        4.55      5.55 o
  -1   5  17      153.81      139.84     20.48 o
   0   5  17       20.30       15.11      5.63 o
   1   5  17       47.56       37.15      7.43 o
   2   5  17       13.95       17.07      5.71 o
   3   5  17       20.27       24.93      9.41 o
  -3   6  17        3.35       -0.69      9.18 o
  -2   6  17      246.74      240.26     13.02 o
  -1   6  17      292.93      316.03     17.94 o
   0   6  17       40.89       33.11      6.52 o
   1   6  17       38.62       39.15      6.82 o
   2   6  17        3.87        1.05      5.32 o
   3   6  17        0.06       -7.40     15.12 o
  -3   7  17       18.27       44.80     12.01 o
  -2   7  17        0.19       11.09      5.62 o
  -1   7  17       13.87        7.85      6.11 o
   0   7  17      250.70      249.67     13.85 o
   1   7  17       15.96       13.85      6.12 o
   2   7  17       36.42       30.96      6.69 o
   3   7  17        7.53       10.57      9.23 o
  -3   8  17        0.01        4.45      9.44 o
  -2   8  17        0.82       -1.98      5.47 o
  -1   8  17      256.76      279.58     14.61 o
   0   8  17      118.29      140.97     10.38 o
   1   8  17       48.34       52.59      7.39 o
   2   8  17       41.23       43.99      7.29 o
   3   8  17        6.33       15.30     10.01 o
  -3   9  17       10.86       23.39     10.74 o
  -2   9  17       10.53        5.73      5.79 o
  -1   9  17       99.28       79.64      9.38 o
   0   9  17       10.22        8.41      6.06 o
   1   9  17       27.19       23.72      7.19 o
   2   9  17        0.66       -1.49      5.84 o
   3   9  17       35.22       33.60     10.76 o
  -3  10  17       34.15       20.59     10.59 o
  -2  10  17       12.58        0.03      6.01 o
  -1  10  17       32.37       23.92      6.91 o
   0  10  17      358.24      370.49     15.42 o
   1  10  17        2.75        5.19      5.57 o
   2  10  17        1.06        9.68      7.48 o
  -2  11  17        0.29       10.56      6.75 o
  -1  11  17       56.07       29.92      7.88 o
   0  11  17      253.19      269.72     14.28 o
   1  11  17        0.71       -0.52      6.30 o
   2  11  17        8.06       11.26      8.00 o
  -2  12  17        8.69       22.86     11.98 o
  -1  12  17        1.12       -7.07      6.10 o
   0  12  17       27.34       28.08      7.09 o
   1  12  17       12.02       12.83      6.53 o
   2  12  17        2.76        9.32      8.39 o
  -2  13  17       50.17       47.29     11.77 o
  -1  13  17        1.81       -6.72      6.85 o
   0  13  17      198.77      234.22     28.15 o
   1  13  17       19.90       18.40      7.31 o
  -1  14  17       40.47       52.31     10.50 o
   0  14  17        4.97       -0.86      7.77 o
   1  14  17       18.14       37.32      9.46 o
  -4   0  18        0.17      -10.79     11.19 o
  -3   0  18       22.13       49.57     15.99 o
  -2   0  18       66.59      116.01     13.25 o
  -1   0  18      153.85      138.72     14.84 o
   0   0  18        0.15       -0.19      7.33 o
   1   0  18        0.08       -6.46      6.41 o
   2   0  18        6.72       12.16      7.04 o
   3   0  18       76.09       61.92     15.60 o
  -4   1  18       24.37       13.41     13.39 o
  -3   1  18       69.92       70.97     20.59 o
  -2   1  18      217.62      209.76     17.19 o
  -1   1  18      674.84      683.52     25.62 o
   0   1  18      138.72      127.30     10.50 o
   1   1  18       91.23       99.20      8.60 o
   2   1  18        5.37        1.48      6.79 o
   3   1  18       15.18       18.77      9.12 o
  -4   2  18        7.86       19.59     10.74 o
  -3   2  18      163.33      147.46     16.08 o
  -2   2  18       22.97       25.74      6.42 o
  -1   2  18       29.94       17.13      6.35 o
   0   2  18       39.45       34.23      6.55 o
   1   2  18      200.87      217.95     11.84 o
   2   2  18        5.02       11.74      5.15 o
   3   2  18        4.13       22.45      8.52 o
  -3   3  18       48.10       44.12     15.39 o
  -2   3  18       39.52       64.90     11.18 o
  -1   3  18      118.12      126.02     10.12 o
   0   3  18      259.16      243.92     13.75 o
   1   3  18       44.74       58.99      7.36 o
   2   3  18        0.03        1.06      5.07 o
   3   3  18       22.11       20.36     10.21 o
  -3   4  18       31.80       21.18     11.79 o
  -2   4  18       18.48       21.58      7.50 o
  -1   4  18      830.38      790.86     21.57 o
   0   4  18      308.52      316.04     14.88 o
   1   4  18        7.65        7.16      5.60 o
   2   4  18        0.81        3.78      5.09 o
   3   4  18       13.02       14.73     13.98 o
  -3   5  18        0.23        4.26      9.56 o
  -2   5  18      114.54      130.04     10.01 o
  -1   5  18     1298.04     1296.01     45.18 o
   0   5  18        2.23       -3.55      9.32 o
   1   5  18       87.67       79.88      8.33 o
   2   5  18       16.38       20.94      7.37 o
   3   5  18       16.41       16.86     13.36 o
  -3   6  18       89.61      109.68     15.69 o
  -2   6  18       37.56       48.26      8.48 o
  -1   6  18        0.07       -4.95      5.18 o
   0   6  18      310.05      318.85     16.92 o
   1   6  18       27.62       18.62      6.04 o
   2   6  18        0.11        0.23      5.45 o
   3   6  18       43.15       39.03     10.88 o
  -3   7  18        8.29       21.73     10.60 o
  -2   7  18        0.64       -2.34      5.69 o
  -1   7  18       25.81       14.86      6.52 o
   0   7  18        4.06        5.59      5.70 o
   1   7  18        6.04        8.58      6.05 o
   2   7  18        0.17        0.50      5.55 o
   3   7  18       49.57       51.44     11.48 o
  -3   8  18       77.84       46.78     12.56 o
  -2   8  18       30.57       28.00      7.18 o
  -1   8  18      130.74      112.62     10.53 o
   0   8  18      274.81      278.06     14.07 o
   1   8  18      256.15      271.58     23.21 o
   2   8  18       41.24       39.92      8.99 o
  -3   9  18      122.52      104.47     16.67 o
  -2   9  18       53.55       68.86      8.94 o
  -1   9  18       21.46       14.80      6.47 o
   0   9  18       11.16        6.09      6.19 o
   1   9  18       10.16       12.36      6.20 o
   2   9  18        9.10       16.32      7.31 o
  -2  10  18       10.79       21.44      7.69 o
  -1  10  18       22.05       22.46      7.72 o
   0  10  18        0.21       -8.60      8.01 o
   1  10  18      207.22      205.75     13.11 o
   2  10  18        0.19       -0.85      7.27 o
  -2  11  18       42.22       38.18     10.03 o
  -1  11  18      100.16       90.39     11.48 o
   0  11  18       10.31        9.03      6.18 o
   1  11  18       24.99       18.76      9.60 o
   2  11  18       28.57       40.65     11.42 o
  -2  12  18      194.26      181.49     16.81 o
  -1  12  18       10.25       10.07      8.77 o
   0  12  18        0.01       -3.66      6.34 o
   1  12  18       32.81       40.93      8.45 o
  -1  13  18      102.03      142.79     12.87 o
   0  13  18       29.68       18.83      7.74 o
   1  13  18        4.33       21.85      8.09 o
   0  14  18        0.03       -1.32      7.26 o
  -3   1  19        6.75       10.43     13.19 o
  -2   1  19      160.20      190.28     12.05 o
  -1   1  19      140.09      145.94     16.33 o
   0   1  19        5.77        7.82      5.63 o
   1   1  19       16.16       22.28      6.71 o
   2   1  19      134.13      122.53     10.91 o
   3   1  19        0.33      -10.31      8.23 o
  -3   2  19       27.54       22.31     11.30 o
  -2   2  19      499.42      436.25     16.85 o
  -1   2  19      156.42      163.28     11.27 o
   0   2  19        8.98        5.21      5.55 o
   1   2  19        1.46        0.36      5.19 o
   2   2  19       93.81       97.54      8.95 o
   3   2  19       21.49       24.03      9.71 o
  -3   3  19       56.63       54.62     12.56 o
  -2   3  19      103.69      128.05     10.52 o
  -1   3  19      125.10      121.15     10.36 o
   0   3  19        0.40       -0.05      5.53 o
   1   3  19       23.15       25.61      6.32 o
   2   3  19        0.07       -7.50      5.00 o
   3   3  19        0.67       -6.46     10.91 o
  -3   4  19       10.54        3.92      9.18 o
  -2   4  19       69.30       39.36      7.86 o
  -1   4  19        4.76        1.82      5.86 o
   0   4  19      157.76      175.41     12.12 o
   1   4  19       16.57       18.30      6.10 o
   2   4  19        2.96       -1.69      5.50 o
   3   4  19        3.90       -7.84     14.77 o
  -3   5  19        0.44       17.74      9.88 o
  -2   5  19       21.60       21.16      6.65 o
  -1   5  19      101.58       92.28      9.32 o
   0   5  19      136.87      123.98     10.51 o
   1   5  19        7.18        9.50      5.75 o
   2   5  19       31.77       23.70      6.89 o
   3   5  19        4.02       14.71      9.18 o
  -3   6  19        5.68       25.73     16.79 o
  -2   6  19        8.04       -3.01      5.54 o
  -1   6  19       54.12       61.39      8.60 o
   0   6  19      178.92      172.59     11.39 o
   1   6  19      173.83      186.45     12.13 o
   2   6  19       54.78       56.66      8.04 o
   3   6  19       22.85       15.63     16.57 o
  -3   7  19        2.30        7.29     10.03 o
  -2   7  19        0.10       -4.91      5.79 o
  -1   7  19        4.37        1.07      5.96 o
   0   7  19        0.75       -7.20      5.33 o
   1   7  19       54.17       40.19      7.71 o
   2   7  19       23.75       40.65      7.72 o
  -3   8  19        3.01       16.59     12.19 o
  -2   8  19       54.65       33.67      7.49 o
  -1   8  19      110.80      120.93     10.76 o
   0   8  19       16.65        9.77      6.36 o
   1   8  19        7.52        8.94      5.54 o
   2   8  19        9.79        7.23      8.07 o
  -2   9  19       12.15       15.11      7.18 o
  -1   9  19        5.62        4.34      7.33 o
   0   9  19       58.64       55.82      8.32 o
   1   9  19       16.57       22.65      7.48 o
   2   9  19        0.03        2.81      7.30 o
  -2  10  19       64.60       67.63      9.51 o
  -1  10  19       39.53       51.46     11.14 o
   0  10  19        0.08       -0.69      6.07 o
   1  10  19        4.78        1.74      6.28 o
   2  10  19        2.67       10.44      7.99 o
  -2  11  19       48.64       34.88     11.13 o
  -1  11  19       10.12       17.33      7.56 o
   0  11  19        2.84       10.23      7.12 o
   1  11  19      120.74      122.86     11.47 o
  -1  12  19       69.07       92.35     10.85 o
   0  12  19       45.59       32.22      7.77 o
   1  12  19       83.77       92.77     14.95 o
  -1  13  19        9.56       22.08      8.71 o
   0  13  19        2.71        3.49      7.70 o
  -3   0  20        0.41       -7.20     13.19 o
  -2   0  20      179.73      140.67     15.76 o
  -1   0  20      982.64      980.99     35.87 o
   0   0  20       17.16       11.03      8.31 o
   1   0  20      598.73      638.89     28.12 o
   2   0  20       17.02        6.81      9.61 o
   3   0  20       47.14       57.17     16.97 o
  -3   1  20      198.58      200.37     19.59 o
  -2   1  20       42.49       48.06      7.79 o
  -1   1  20        1.67       -3.30      6.20 o
   0   1  20      180.31      177.21     11.99 o
   1   1  20       10.52        3.60      5.78 o
   2   1  20       11.02       12.01      6.17 o
   3   1  20       26.31       37.30     11.48 o
  -3   2  20       44.23       83.52     14.12 o
  -2   2  20      359.74      385.39     16.28 o
  -1   2  20      198.33      190.14     12.60 o
   0   2  20      121.75      126.54     10.50 o
   1   2  20       59.57       44.17      7.46 o
   2   2  20       25.13       32.80      7.15 o
   3   2  20        9.28        1.45      8.45 o
  -3   3  20       83.06      104.37     15.59 o
  -2   3  20        4.71       -4.00      5.64 o
  -1   3  20       18.54       17.32      7.46 o
   0   3  20      522.05      537.57     18.22 o
   1   3  20        0.74       -7.75      5.17 o
   2   3  20       28.43       31.89      7.26 o
   3   3  20        6.00       -2.20     16.27 o
  -3   4  20       54.76       65.35     13.82 o
  -2   4  20        3.39        3.89      5.47 o
  -1   4  20      464.00      451.08     16.69 o
   0   4  20      176.26      182.73     12.53 o
   1   4  20      253.04      253.73     13.82 o
   2   4  20      137.30      116.35     11.99 o
  -3   5  20       75.36       77.16     18.19 o
  -2   5  20       20.79        4.89      6.03 o
  -1   5  20        2.97        6.03      6.40 o
   0   5  20      238.92      226.40     13.88 o
   1   5  20       17.71        7.52      7.55 o
   2   5  20       12.48       14.23     10.73 o
  -3   6  20        1.87        9.51     10.13 o
  -2   6  20      112.75      135.65     11.46 o
  -1   6  20      127.67      142.38     11.56 o
   0   6  20      133.86      154.30     11.87 o
   1   6  20      131.91      122.36     12.11 o
   2   6  20       30.11       32.77      7.81 o
  -3   7  20       59.37       81.78     24.18 o
  -2   7  20        0.43       -1.38      6.98 o
  -1   7  20       12.32       10.57      6.67 o
   0   7  20      355.63      379.75     18.03 o
   1   7  20       90.57       80.26      9.40 o
   2   7  20       59.76       66.89     17.71 o
  -2   8  20       67.73       54.36      9.58 o
  -1   8  20      285.27      277.79     15.61 o
   0   8  20        0.89       -6.23      6.70 o
   1   8  20       11.18       17.80      7.15 o
   2   8  20        0.06        9.48      7.67 o
  -2   9  20        2.74        5.35      6.74 o
  -1   9  20       27.75       18.72      7.39 o
   0   9  20      431.27      416.35     18.36 o
   1   9  20       76.64       90.57      9.62 o
   2   9  20       78.52       92.68     11.75 o
  -2  10  20      123.17      124.99     14.76 o
  -1  10  20        1.79       -3.26      7.03 o
   0  10  20       12.02        4.70      7.21 o
   1  10  20        7.99       14.54      7.64 o
  -1  11  20       38.28       67.35      9.48 o
   0  11  20       57.53       69.38     10.74 o
   1  11  20        1.46        9.80      8.26 o
  -1  12  20        3.34        4.83      7.89 o
   0  12  20       25.43       22.58      8.57 o
  -3   1  21       57.73       28.08     11.30 o
  -2   1  21       36.84       32.49      7.60 o
  -1   1  21      122.52      139.55     14.31 o
   0   1  21       66.78       70.03      8.96 o
   1   1  21       79.42       82.79     11.25 o
   2   1  21        1.00       -1.60      6.91 o
  -3   2  21       14.31       16.57     10.16 o
  -2   2  21        2.07        1.05      6.02 o
  -1   2  21       17.82       16.22      7.84 o
   0   2  21      132.97      101.74     13.79 o
   1   2  21        8.75        3.70      6.33 o
   2   2  21        0.75       -1.44      5.96 o
  -3   3  21       11.82       14.22     10.29 o
  -2   3  21       12.85       10.34      6.64 o
  -1   3  21       78.97       83.60      9.58 o
   0   3  21        2.93        0.91      6.46 o
   1   3  21        1.58       -0.53      5.65 o
   2   3  21       15.01       13.57      6.91 o
  -3   4  21       73.11       66.33     13.53 o
  -2   4  21        0.74       -5.11      6.14 o
  -1   4  21        6.79       -0.75      6.03 o
   0   4  21      133.83      134.75     12.13 o
   1   4  21       13.19        7.63      7.27 o
   2   4  21        5.12       12.59      7.30 o
  -3   5  21        2.97        8.78     11.38 o
  -2   5  21       12.44       20.23      7.19 o
  -1   5  21      102.64       71.34      9.28 o
   0   5  21        0.03        3.35      6.37 o
   1   5  21        0.02       -8.67      5.78 o
   2   5  21       76.84       89.93     10.15 o
  -2   6  21        1.50        9.10      7.62 o
  -1   6  21        0.43        2.18      6.06 o
   0   6  21       55.04       62.09      9.29 o
   1   6  21       16.37       21.95      7.29 o
   2   6  21       16.59       24.62     15.63 o
  -2   7  21        3.82        7.97      7.00 o
  -1   7  21       37.28       28.13      7.64 o
   0   7  21       53.27       41.75      8.81 o
   1   7  21       18.91       17.72      6.72 o
   2   7  21        0.63        1.29      8.25 o
  -2   8  21        0.67       -2.53      6.37 o
  -1   8  21       91.18       84.99     10.30 o
   0   8  21       17.31       19.16      7.44 o
   1   8  21        5.63        1.82      6.73 o
  -2   9  21        3.60        8.19      9.42 o
  -1   9  21        0.62       -7.11      6.58 o
   0   9  21        1.08       -9.06      7.86 o
   1   9  21       41.72       23.12      9.20 o
  -1  10  21       11.38       13.98      7.11 o
   0  10  21       98.25       86.93     10.53 o
   1  10  21       10.31        9.31      7.10 o
  -1  11  21        2.56        0.46      7.54 o
   0  11  21       48.18       37.21      8.78 o
  -3   0  22        9.00       -7.99     14.79 o
  -2   0  22      151.17      230.18     20.06 o
  -1   0  22      407.97      395.99     36.58 o
   0   0  22      303.14      265.69     21.33 o
   1   0  22       29.22       32.01     10.45 o
   2   0  22       62.39       68.74     12.72 o
  -3   1  22       21.90       49.29     13.56 o
  -2   1  22       59.82       74.90      9.58 o
  -1   1  22       33.15       45.71      8.35 o
   0   1  22      249.29      258.71     14.98 o
   1   1  22       48.95       47.98      8.21 o
   2   1  22        8.07       10.81      6.68 o
  -3   2  22        3.71       15.11     12.27 o
  -2   2  22       84.03       89.55     10.08 o
  -1   2  22       12.36        9.32      8.54 o
   0   2  22       40.65       38.78      9.29 o
   1   2  22        2.21        7.43      6.32 o
   2   2  22        0.93       -1.35      6.66 o
  -2   3  22        4.18        4.80      6.76 o
  -1   3  22      151.36      178.30     12.61 o
   0   3  22      152.68      150.84     12.19 o
   1   3  22        0.22        3.03      6.56 o
   2   3  22        3.56        0.95      6.58 o
  -2   4  22       25.36       24.15      7.62 o
  -1   4  22       38.26       47.58      8.34 o
   0   4  22       80.84       67.77      9.69 o
   1   4  22        0.01       -8.24      7.86 o
   2   4  22        4.06        5.74      7.69 o
  -2   5  22       19.23       23.42      8.11 o
  -1   5  22       29.98       39.70      8.33 o
   0   5  22       54.17       49.21      9.04 o
   1   5  22        4.41        0.95      6.50 o
   2   5  22       16.39       18.67      9.40 o
  -2   6  22      143.18      131.16     12.19 o
  -1   6  22        1.95       -0.61      6.41 o
   0   6  22       73.21       60.22      9.21 o
   1   6  22       35.63       25.05      7.48 o
   2   6  22       32.90       61.54     10.85 o
  -2   7  22       61.96       37.49     10.06 o
  -1   7  22        5.87        1.51      6.88 o
   0   7  22      121.90      150.01     12.63 o
   1   7  22       10.65        2.12      7.53 o
  -2   8  22       75.49      126.70     18.63 o
  -1   8  22       28.07       37.34      8.57 o
   0   8  22        1.70        2.74      7.12 o
   1   8  22       76.60       84.10      9.86 o
  -1   9  22        2.76        0.82      7.24 o
   0   9  22       14.32       19.11      8.06 o
   1   9  22        1.77       11.47      7.53 o
   0  10  22        0.15       -5.03      7.28 o
  -2   1  23       19.08       21.00      7.52 o
  -1   1  23        0.48       -0.22      6.80 o
   0   1  23        0.06       -4.63      6.67 o
   1   1  23       34.06       25.79      7.61 o
   2   1  23        3.33       -9.41      7.48 o
  -2   2  23        0.61        8.64      7.44 o
  -1   2  23        0.84        0.75      8.29 o
   0   2  23       65.77       80.86      9.91 o
   1   2  23        3.52        5.85      6.60 o
   2   2  23        7.92        6.56      9.16 o
  -2   3  23        0.85        1.39      7.27 o
  -1   3  23       27.79       33.73      9.29 o
   0   3  23        0.29       -4.34      5.98 o
   1   3  23       32.70       48.22      8.82 o
   2   3  23        2.79       -5.59      8.53 o
  -2   4  23       11.31       12.92      7.39 o
  -1   4  23        0.38        5.31      6.53 o
   0   4  23        1.43        3.92      6.52 o
   1   4  23       29.09       22.12      8.15 o
  -2   5  23        0.12        1.13      6.95 o
  -1   5  23        0.61       -7.30      6.04 o
   0   5  23       15.43       12.62      7.40 o
   1   5  23       80.57       65.30     11.17 o
  -2   6  23        0.39        1.19      8.95 o
  -1   6  23        0.86        3.33      6.84 o
   0   6  23        1.11        1.09      7.24 o
   1   6  23        4.80        1.06      9.16 o
  -1   7  23       46.72       28.84      8.12 o
   0   7  23      120.73      146.17     12.72 o
   1   7  23       20.65       14.60      7.41 o
  -1   8  23        0.12        4.64      7.83 o
   0   8  23       15.05        8.28      8.02 o
  -2   0  24        2.14       12.90     12.14 o
  -1   0  24      335.52      350.68     25.58 o
   0   0  24       72.34       62.54     14.28 o
   1   0  24       37.96       20.59     11.31 o
  -2   1  24      152.24      186.14     22.58 o
  -1   1  24       11.75       11.62      7.34 o
   0   1  24       76.07       59.64      9.73 o
   1   1  24      137.65      152.09     20.60 o
  -2   2  24       13.15        6.15      8.18 o
  -1   2  24       42.87       14.28      7.53 o
   0   2  24      158.84      160.90     13.32 o
   1   2  24       59.81       62.88      9.71 o
  -2   3  24       17.49       17.06      8.27 o
  -1   3  24        4.47        8.39      7.42 o
   0   3  24       13.43       16.58      8.17 o
   1   3  24      118.64      157.78     12.96 o
  -1   4  24       10.78        5.32      7.42 o
   0   4  24      138.70      131.61     12.30 o
   1   4  24       33.24       47.81      9.26 o
  -1   5  24        0.89       -8.68      6.38 o
   0   5  24        8.50        7.62      7.79 o
   1   5  24      139.44      154.11     14.14 o
  -1   6  24       72.05       89.49     11.04 o
   0   6  24       22.26       20.77      8.18 o
   0   7  24        1.51        5.92      7.48 o
  -1   1  25        5.97        6.87      6.71 o
   0   1  25       13.07       10.35      7.20 o
  -1   2  25        8.13        0.19      6.59 o
   0   2  25       43.31       55.49      9.35 o
  -1   3  25        1.90        7.80      6.88 o
   0   3  25        1.21        5.37      7.01 o
   0   4  25        1.51        1.08      7.45 o
 
